# Supplementary material for: Gastroesophageal reflux disease and the risk of respiratory diseases: a Mendelian randomization study
Source: J Transl Med. 2024 Jan 16;22:60. doi: 10.1186/s12967-023-04786-0 (PMC10790464; doi:10.1186/s12967-023-04786-0)
Supplement: Supplementary file 3 — Additional file 3: Table S3. Genes’ expression in normal tissues. [file 12967_2023_4786_MOESM3_ESM.xlsx]

## Sheet: Sheet1
Table S3 Genes' expression in normal tissues
	CDH13	FARP1	RBM5	ADARB1	ARPP21	PTPRT	LINC01104	DCC	DRD2	ELAVL2	ERBB4	ESR1	SORCS3	CRTC1	PCDH17	GRM8	HTT	HIVEP2	CASC10	LMNB1	PCDH9	PDE4B	TMEM106B	PGPEP1	TBC1D22B	ARHGAP15	UNC79	RAB5B	SLC6A4	MAD1L1	ADGRA1	FOXP2	MED27
Colon_Normal.Tissue_ GSM175905	50.76	477.02	658.34	128.33	16.74	82.5	23.9	31.95	95.92	24.62	25.91	71.83	16.25	145.69	67.77	19.4	228.7	56.92	119.37	1210.93	36.61	51.02	238.1	328.53	89.12	139.37	112.2	1198.65	63.18	132.34	25.26	18.84	161.79
Colon_Normal.Tissue_ GSM272418	42.66	219.35	1046.02	102.54	18.26	70.64	24.13	37.09	74.69	24.69	27.39	58.51	14.69	189.02	67.43	20.91	157.54	95.79	81.01	230.18	29.61	35.22	1964.57	281.44	68.9	360.91	47.71	920.77	62.11	60.98	33.89	22.25	97.71
Female.Reproductive.System_Normal.Tissue_Endometrium GSM175777	160.1	623.65	2268.62	69.32	15.45	60.62	23.56	26.44	78.69	18.9	29.08	300.91	13.42	107.38	179.82	17.09	192.98	243.54	84.62	262.92	54.64	70.71	1083.89	116.61	65.67	42.2	76.47	810.18	33.11	101.42	40.52	19.17	198.34
Female.Reproductive.System_Normal.Tissue_Endometrium GSM175778	292.83	578.67	1983.46	79.21	13.76	46.17	25.24	28.11	95.88	18.41	25.09	400.79	16.17	106.94	145.94	16.99	160.25	163.61	92.93	220.48	36.46	55.9	824.46	104.72	74.11	53.27	60.03	696.7	37.16	103.62	39.96	20.01	233.18
Female.Reproductive.System_Normal.Tissue_Endometrium GSM175779	462.18	697.04	1978.1	78.82	16.22	65.59	23.18	25.61	90.92	19.92	26.29	173.85	15.7	115.19	474.35	19.81	158.4	251.46	96.72	60.35	29.84	113.72	731.9	116.66	76.04	63.36	64.25	700.63	41.73	76.88	27.78	20.33	168
Female.Reproductive.System_Normal.Tissue_Endometrium GSM175780	111.52	781.44	2987.04	85.07	14.52	52.83	19.45	26.88	93.2	20.05	25.12	258.51	15.89	97.69	182.06	17.76	213.16	187.29	94.09	162.38	44.95	53.09	1356.43	114.22	61.44	64.92	62.31	828.98	44.18	95.16	34.39	20.21	207.69
Female.Reproductive.System_Normal.Tissue_Endometrium GSM175781	102.47	1063.57	2200.63	103.15	15.6	61.7	25.88	29.29	103.19	15.3	24.64	469.34	17.74	155.9	266.65	17.26	200.39	291.13	88.73	212.51	56.83	124.37	1354.08	120.19	67.87	51.31	52.39	624.22	47.22	81.37	31.38	19.56	211.53
Female.Reproductive.System_Normal.Tissue_Endometrium GSM175783	172.61	826.69	1742.45	75.52	17.72	43.6	20.31	25.58	128.7	22.78	25.63	264.64	14.53	125.23	214.69	18.26	231.36	103.82	82.64	428.57	32.02	47.61	671.34	161.39	87.23	52.76	53.5	487.21	41.9	105.88	46.11	19.28	254.88
Female.Reproductive.System_Normal.Tissue_Endometrium GSM175784	229.99	788.46	2124.49	87.19	17.56	45.11	21.3	25.76	90.72	23.85	20.79	248.6	14.94	130.93	167.95	18.89	199.13	151.41	88.75	352.99	44.81	126.81	950.74	101.09	75.9	60.8	55.16	560.59	38.01	94	24.1	18.91	198.54
Female.Reproductive.System_Normal.Tissue_Endometrium GSM175785	93.81	776.53	1831.36	91.77	16.58	55.53	22.32	25.16	88	21.06	28.62	283.79	14.38	141.96	165.95	16.85	185.98	111.18	88.96	443.5	39.22	35.9	991.66	119.01	67.64	37.5	56.89	677.23	45.66	78.04	32.51	20.65	249.93
Female.Reproductive.System_Normal.Tissue_Endometrium GSM176039	59.31	749.25	3486.1	73.12	16.56	48.8	21.53	22.9	84.98	19.2	38.31	286.54	17.41	93.35	191.16	18.07	156.16	257.98	77.11	206.13	71.23	71.44	1140.38	113.75	72.99	65.72	67.85	519.4	30.06	86.79	31.73	18.72	213.98
Female.Reproductive.System_Normal.Tissue_Endometrium GSM176040	1222.57	234.95	2382.73	175.58	15.2	65.8	22.01	29.34	89.85	23.35	22.59	89.54	15.83	84.72	402.96	19.41	202.26	131.53	91.39	43.24	58.31	39.83	1635.71	107.11	56.39	232.94	62.06	526.91	35.96	52.11	40.65	18.68	277.97
Female.Reproductive.System_Normal.Tissue_Endometrium GSM176041	62.81	850.93	3674.67	82	17.03	50.39	28.32	22.82	97.62	22.02	40.87	174.28	13.98	79.91	97.51	17.6	188.28	316.75	80.8	359.26	195.32	53.85	1824.52	117.84	65.84	67.67	65.95	494.15	41.98	47.06	30.73	18.18	235
Female.Reproductive.System_Normal.Tissue_Endometrium GSM176043	516.49	1040.38	1967.43	77.63	17.18	49.2	29.42	25.12	70.13	20.94	29.51	109.52	12.92	84.45	190.68	17.92	215.61	142.78	94.38	226.11	44.99	72.28	1073.27	91.61	62.4	112.35	59.69	497.76	37.44	73.09	30.31	17.32	225.28
Female.Reproductive.System_Normal.Tissue_Endometrium GSM176093	238.41	869.05	2060.1	60.28	18.38	37.94	21.78	23.66	73.36	21.05	22.86	306.96	12.8	82.78	143.05	17.97	138.58	141.89	86.65	681.33	33.78	71.55	957.95	79.4	70.5	54.41	51.85	474.35	34.88	91.16	31.54	20.76	181.61
Female.Reproductive.System_Normal.Tissue_Endometrium GSM176099	327.37	746.66	1978.1	66.34	18.01	47.78	18.74	22.12	80.43	20.73	27.51	292.91	14.46	92.27	148.55	17.31	131.27	150.82	79.58	334.16	32.18	57.01	1182.89	101.56	61.38	54.81	76.75	420.42	43.71	115.84	37.23	17.55	198.98
Female.Reproductive.System_Normal.Tissue_Endometrium GSM176127	122.56	438.61	3104.19	105.76	16.54	39.91	24.73	26.21	99.2	22.35	34.28	302.19	15.34	192.07	91.37	19.89	333.49	186.92	112.07	71.25	94	23.15	1006.69	249.4	69.59	81.16	45.18	1817.7	47.44	75.1	31.9	23.56	174.8
Female.Reproductive.System_Normal.Tissue_Endometrium GSM176137	187.1	702.62	2075.01	90.72	17.16	50.38	28.52	29.78	64.47	19.76	28.45	389.72	19.15	156.39	205.56	16.54	182.78	149.27	85.94	1605.94	34.02	45.2	1164.75	132.72	71.34	54.44	60.32	975.1	54.3	83.14	29.84	17.07	174.54
Female.Reproductive.System_Normal.Tissue_Endometrium GSM176141	1339.8	524.32	2530.14	109.82	17.25	38.4	22.29	27.9	67.87	18.53	23.45	97.18	13.86	97.07	279.34	18.12	168.49	185.89	77.53	53.9	35.01	68.56	938.43	107.01	57.07	92.09	53.64	395.57	32.03	103.75	27.25	18.61	189.07
Female.Reproductive.System_Normal.Tissue_Endometrium GSM176142	340.85	567.31	3282.77	81.11	15.18	44.34	18.34	22.66	67.65	21.64	31.15	178.54	14.56	89.85	91.35	17.27	147.83	161.39	75.19	232.58	41.92	54.35	1069.56	93.79	60.65	137.63	53.34	444.12	28.44	104.39	28.46	18.2	151.07
Female.Reproductive.System_Normal.Tissue_Endometrium GSM176143	1782.39	343.29	2045.59	133.67	18.48	41.35	21.33	23.88	72.57	20.87	26.16	67.58	14.06	92.31	154.66	17.32	182.42	157.24	70.15	64.8	67.89	41.95	996.21	102.96	64.46	329.4	53.21	539.81	32.14	102.91	26.49	19.96	203.95
Female.Reproductive.System_Normal.Tissue_Endometrium GSM176144	1582.18	313.78	1580.54	105.93	17.23	37.18	19.79	22.72	69.23	20.62	23.06	92.68	14.48	86.94	249.4	17.83	145.2	145.55	73.16	46.78	52.53	61.62	1445.75	109.52	72.42	128.05	51.98	427.3	32.99	106.23	29.23	27.44	238.97
Female.Reproductive.System_Normal.Tissue_Endometrium GSM176145	2337.9	511.89	1401.54	132.91	18.95	40.47	21.15	22.63	70.67	20.63	16.47	86.71	16.46	92.51	153.29	17.94	164.42	152.74	83.07	38.44	42.85	48.12	1272.63	111.01	61.57	156.89	50.58	490.22	38.04	128.92	38.92	21.92	242.12
Female.Reproductive.System_Normal.Tissue_Endometrium GSM176146	1180.11	427.71	1956.69	97.93	18.27	36.47	23.48	22.92	62.26	20	22.06	70.13	15.13	89.04	139.48	16.99	182.33	173.72	82.52	40.32	58.25	81.03	1415.99	104.41	58.82	230.05	40.88	536.04	35.7	101.3	29.09	20.19	208.12
Kidney_Normal.Tissue GSM175911	40.55	1040.38	798.97	82.93	16.34	111.26	27.24	41.03	100.96	19.15	58.27	82.28	15.98	182.2	61.65	18.68	245.86	68.57	179.25	29.69	93.56	38.14	559.46	518.43	76.38	64.67	68.13	983.92	101.07	46.78	35.26	19.74	144.3
Kidney_Normal.Tissue GSM279060	97.36	807.15	1207.16	80.02	14.92	55.56	21.49	29.84	93.29	26.64	160.61	55.62	17.94	110.77	104.94	17.55	163.17	72.8	93.96	22.49	190.92	71.43	1213.87	180.49	67.36	92.62	64.7	703.3	64.24	53.27	42.49	17.92	130.49
Kidney_Normal.Tissue GSM279061	81.04	836.37	1314.41	78.32	15.78	58.31	20.92	37.67	84.07	22.48	142.16	54.73	17.11	104.13	133.04	18.04	181.21	64.16	104.03	26.16	161.98	54.95	1141.25	222.18	58.56	108.59	71.41	545.68	67.65	42.81	51.77	18.14	148.48
Kidney_Normal.Tissue GSM279062	82.35	875.1	1159.43	80.5	16.81	61.54	20.03	31.17	95.81	19.31	141.92	63.66	16.08	137.92	127.69	18.61	184.78	50.24	94.72	23.51	135.82	56.1	1106.59	208.76	67	90.68	69.45	521.96	59.24	47.48	41.39	18.87	137.06
Kidney_Normal.Tissue GSM315855	36.98	1346.87	520.99	111.8	20.76	106.74	34.36	31.87	217.28	15.52	59.45	73.84	17.51	239.09	60.2	20.71	232.39	98.2	298.98	25.08	80.88	39.95	150.16	714.9	134.18	77.14	54.74	971.99	92.37	52.31	57.42	20.65	152.29
Kidney_Normal.Tissue GSM368649	54.25	1053.23	1372.41	119.06	15.84	89.76	23.53	46.22	72.74	17.94	112.14	67.15	15.97	152.88	84.44	18.38	206.07	210.42	116.53	21.46	113.46	49.69	632.93	357.43	86.93	130.25	67.02	827.61	67.81	48.13	29.34	20.5	116
Kidney_Normal.Tissue GSM368650	48.97	1225.54	1530.73	194.39	16.2	67.33	23.14	27.93	79.21	17.23	53.88	61.42	16.1	198.49	229.29	19.65	253.69	96.07	143.46	19.17	116.99	56.41	574	321.93	91.65	81.83	63.42	958.54	57.65	53.67	35.06	19.97	119.45
Kidney_Normal.Tissue GSM368651	173.38	1181.09	1444.35	125.43	15.8	85.18	22.75	31.36	71.98	23.89	71.35	78.08	15.77	183.92	53.23	18.23	161.43	107.96	90.4	91.27	111.83	134.82	834.52	215.34	78.01	61.37	67.75	810.18	49.43	49.06	25.33	21.39	125.08
Kidney_Normal.Tissue GSM368652	126.14	1358.88	1712.4	92.83	16.1	52.02	23.04	28.77	61.63	21.39	112.04	55.53	22.08	145.41	319.51	18.8	172.28	151.19	89.42	31.94	72.71	145.76	694.1	177.93	78.71	368.75	47.53	975.7	64.98	71.49	21.72	19.85	118.68
Kidney_Normal.Tissue GSM368653	68.26	1454.19	1400.28	141.75	16.8	86.48	25.48	31.16	64.45	21.01	97.36	64.05	20.63	167.46	117.96	17.47	219.75	195.81	99.86	27.51	71.5	91.94	666.43	276.61	100.31	140.19	53.88	905.39	53.88	62.41	25.51	20.86	123.31
Kidney_Normal.Tissue GSM368654	92.66	1341.01	1315.5	76.51	16.43	90.4	23.62	29.61	64.78	15.74	99.25	67.25	15.24	176.14	75.78	19.95	217.67	245.72	108.29	22.6	74.98	51.99	547.8	251.2	89.78	61.96	53.76	807.15	49.7	54.68	28.93	20.14	97.73
Kidney_Normal.Tissue GSM368655	51.06	900.64	1400.28	117.38	17.87	86.2	26.62	29.69	69.25	22.64	73.87	69.75	16.27	180.98	104.68	18.3	212.03	107.33	122.77	19.48	48.5	105.54	546.74	445.17	83.22	146.9	76.59	851.94	76.51	42.87	33.27	19.74	132.72
Kidney_Normal.Tissue GSM368656	40.66	1086.97	1115.44	96.9	19.43	70.3	25.48	33.77	88.71	20.48	72.39	64.42	15.47	173.85	59.37	20.47	167.5	96.16	157.12	25.16	88.18	81.16	426.44	370.03	74.17	153.88	69.29	817.29	66.65	58.31	29.28	19.56	144.4
Kidney_Normal.Tissue GSM368657	76.55	1488.46	1330.45	112.43	15.62	82.26	23.87	32.85	64.94	17.53	60.15	63.87	17.14	157.58	86.1	18.65	207.53	179.42	118.42	21.95	64.57	57.64	509.06	318.4	81.75	213.81	60.99	793.01	57.38	60.37	26.44	19.65	120.3
Kidney_Normal.Tissue GSM368658	31.52	850.46	1062.83	91.04	18.96	73.86	24.34	31.54	71.65	27.03	70.3	76.57	15.13	158.51	389.24	19.19	175.75	274.22	119.71	31.49	78.16	163.73	595.56	330.66	79.06	50.91	63.58	709.37	65.69	46.85	27.39	21.05	154.25
Kidney_Normal.Tissue GSM368659	54.61	926.41	1016.72	91.37	16.68	127.96	24.22	27.88	77.72	19.92	79.18	68.9	15.53	170	87.58	19.52	180.18	209.4	129.31	25.88	59.65	196.2	532.19	380.49	84.02	95.38	57.78	715.6	58.71	53.93	28.28	20.21	119.71
Kidney_Normal.Tissue GSM368660	291.53	1170.17	1361.33	96.63	17.96	63.31	22.41	36.51	62.2	21.8	93.79	66.43	15.47	177.4	83.3	17.95	175.36	131.33	161.47	20.61	122.36	75.94	569.4	315.13	75.66	67.75	63.12	776.96	58.83	45.12	24.9	20.17	107.88
Liver_Normal.Tissue GSM176332	36.81	543.34	994.89	92.25	18.1	71.97	25.17	32.28	91.04	18	26.45	85.15	14.07	160.88	110.95	18.62	353.75	93.37	162.38	29.12	107.16	67.67	667.03	328.63	66.63	215.45	50.15	722.57	53.72	100.43	27.65	19.01	115.68
Liver_Normal.Tissue GSM176333	25.79	647.84	1031.19	88.2	18.7	92	27.54	26.39	86.67	18.32	28.13	96.92	14.86	161.59	129.6	17.29	299.31	80.24	259.7	38.34	140.83	36.4	812.37	322.4	59.88	183.1	55.13	546.74	64.99	128.33	27.71	19.9	92.46
Liver_Normal.Tissue GSM176334	27.26	862.15	1024.28	88.78	17.11	66.46	24.17	32.27	87.81	19.56	32.36	97.44	14.86	158.51	98.31	19.11	264.28	69.32	120.9	35.85	118.42	50.09	773.74	317.04	67.71	171.72	53.63	470.84	51.62	49.49	29.99	21.14	130.77
Liver_Normal.Tissue GSM176335	22.61	579.88	770.15	75.92	16.96	78.94	18.41	21.43	75.58	18.89	26.2	114.87	14.95	147.97	78.46	19.49	206.7	72.87	188.09	31.5	65.83	30.8	695.06	272.42	68.18	160.56	68.76	467.69	63.76	105.79	24.75	21.67	140.97
Liver_Normal.Tissue GSM279063	36.39	957.28	1318.97	107.83	19.09	70.95	27.16	27.38	86.98	21.79	24.16	67.01	15.28	126.99	75.2	17.94	272.04	58.69	197.03	39.51	155.3	33.32	1299.73	255.31	51.81	322.58	81.8	597.54	49.43	103.53	25.83	18.76	115.38
Liver_Normal.Tissue GSM279064	44.85	928.14	1425.25	115.58	14.81	72.96	22.76	29.49	91.43	24.29	26.41	68.47	15.83	138.19	57.24	20.43	265.71	63.69	192.07	46.09	173.43	30.24	1317.79	249.73	60.87	280.2	77.61	578.19	69.42	121.07	35.04	18.82	118.12
Liver_Normal.Tissue GSM279065	31.25	1115.44	1348.09	139.91	16.18	80.66	24.86	25.96	111.31	23.8	27.25	70.74	17.17	119.73	59.64	19.17	295.37	55.63	203.95	45.58	156.81	30.71	1101.76	261.45	63.73	332.98	90.5	492.34	44.31	115.54	38.97	19.24	118.54
Pancreas_Normal.Tissue_Pancreas GSM175950	26.76	357.75	671.34	94.09	16.95	133.16	33.56	30.25	125.52	20.23	33.38	164.26	14.18	285.75	293.64	18.97	527.53	81.23	166.73	35.31	31.88	54.53	707.7	289.12	119.29	59.89	62.58	522.14	88.45	43.97	48.81	26.19	121.07
Pancreas_Normal.Tissue_Pancreas GSM414928	16.78	557.95	1331.65	75.03	13.29	49.76	25.88	20.65	74.98	12.81	33.9	54.62	14.39	110.16	414.38	18.27	256.46	153.29	57.37	94.4	64.88	43.12	786.39	163.13	57.6	91.65	106.94	304.18	50.13	41.72	43.04	20.67	108.64
Pancreas_Normal.Tissue_Pancreas GSM414930	46.8	438.31	1704.46	92.68	18.71	45.63	21.26	22.15	95.48	22.59	30.66	62.36	11.1	133.54	874.61	18.25	191.93	204.21	75.87	73.75	188.13	60.41	542.09	183.28	70.7	71.59	127.38	285.99	43.61	30.22	34.77	20.63	179.82
Pancreas_Normal.Tissue_Pancreas GSM414934	252.67	247.67	1219.61	145.2	11.82	41.69	21.57	25.81	60	15.66	25.44	49.28	15.5	70.64	1087.73	16.59	160.64	241.24	76.44	67.77	130.4	288.53	731.9	87.23	49.38	990.35	66.75	168.49	52.97	63.18	25.07	21.35	222.52
Pancreas_Normal.Tissue_Pancreas GSM414938	66.13	135.31	877.65	71.02	16.22	41.3	23.81	25.51	54.67	18.43	24.41	52.74	17.14	80.24	60.64	16.38	136.9	145.27	52.59	249.26	47.92	173.6	589.44	167.46	69.39	275.71	45.54	468.01	124.72	70.5	18.92	25.15	110.8
Pancreas_Normal.Tissue_Pancreas GSM414940	77.89	411.43	1540.09	93.47	11.53	49.37	23.74	21.24	57.19	17.05	25.93	53.34	14.17	80.2	674.14	16.51	181.48	245.15	62.49	94.44	153.29	173.81	579.88	117.32	55.64	857.74	96.94	426.59	56.56	66.71	22.3	20.28	164.1
Pancreas_Normal.Tissue_Pancreas GSM414942	23.41	569.6	1897.78	81.46	20.72	60.39	20.85	20.84	109.14	21.04	31.28	62.1	15.57	119.77	291.45	20.27	218.79	205.19	78.23	42.43	57.03	45.2	422.21	211.22	83.09	85.88	158.4	375.56	49.67	35.6	79.32	30.09	115.35
Pancreas_Normal.Tissue_Pancreas GSM414947	17.73	470.48	1746.56	78.34	19.19	59.57	15.86	23.45	123.49	23.34	32.5	56.83	14.9	111.42	587.28	18.03	219.91	147.07	64.69	51.01	88.81	48.8	674.75	183.83	58.15	225.35	112.59	399.65	41.92	21.41	61.12	22.88	133.6
Pancreas_Normal.Tissue_Pancreas GSM414953	52.03	308.09	1377.37	121.95	12.26	34.82	23.91	24.35	54.71	17.54	23.89	49.6	12.21	84.57	581.28	16.73	160.3	239.4	60.27	78.66	154.66	299.64	606.35	113.19	52.02	701.31	61.49	404.39	53.03	102.75	22.99	23.54	151
Pancreas_Normal.Tissue_Pancreas GSM414955	31.9	430.72	1292.1	75.25	13.96	38.22	19.3	30.01	57.65	9.62	26.48	52.44	12.64	74.01	305.2	17.77	140.28	231.31	58	67.65	100.31	211.81	604.58	113.96	54.97	713.52	53.59	417.66	35.25	112.38	26.04	22.12	112.04
Pancreas_Normal.Tissue_Pancreas GSM414957	19.88	498.48	1592.3	78.54	17.53	95.27	20.21	32.21	129.69	23.05	26.34	75.68	13.95	132.06	450.79	17.86	298.38	142.19	80.97	38.44	56.97	127.5	553.79	238.59	66.87	126.97	161.9	400.29	61.63	30.14	81.01	21.25	90.56
Pancreas_Normal.Tissue_Pancreas GSM414963	26.18	433.32	1507.77	129.9	12.44	43.67	21.54	21.95	66.34	12.39	28.66	57.27	15.27	110.93	603.83	19.15	172.48	213.87	70.07	67.85	95.98	206.8	406.64	119.63	54.94	585.81	82.3	397.36	47.04	65.67	34.94	20.06	159.94
Pancreas_Normal.Tissue_Pancreas GSM414966	15.24	496.31	1564.08	68.47	19.24	54.59	27.12	23.31	111.57	13.51	31.31	56.41	14	124.9	644.13	19.31	420.83	108.51	96.03	19.64	47.54	38.22	577.51	248	70.79	31.83	135.21	429.14	39.98	33.05	79.11	25.14	123.25
Pancreas_Normal.Tissue_Pancreas GSM414970	34.01	480.64	1991.72	75.55	15.6	49.4	20.38	23.38	57.15	17.18	28.94	45.75	15.23	86.12	322.85	15.08	173.77	105.3	72.41	60.54	123.31	187.1	663.43	122.36	58.7	663.75	70.44	272.35	45.26	36.2	19.39	19.73	177.71
Pancreas_Normal.Tissue_Pancreas GSM414972	22.29	511.54	1625.09	117.87	19.97	187.29	21.63	29.07	210.58	20.47	32.79	97.57	15.26	182.42	416.71	18.25	475.5	66.87	127.08	30.21	64.36	39.14	500.87	308.62	68.92	35.28	211.59	401.57	64.08	22.6	267.5	22.86	98.11
Pancreas_Normal.Tissue_Pancreas GSM414975	23.29	425.47	1780.29	81.03	17.51	52.8	21.92	22.51	68.57	21.49	31.92	65.05	16.36	217.56	527.93	18.69	476.19	91.06	92.41	23.27	50.67	35.18	541.68	233.97	68.46	30.85	190.44	315.3	51.49	30.3	37.89	23.97	129.07
Skin_Normal.Tissue_Skin GSM175948	334.16	207.97	1527.65	134.21	17.67	57.23	20.46	29.35	64.77	22.04	25.08	62.79	15.58	98.6	59.94	18.56	220.59	203.33	94.4	75.23	27.47	115.9	201.61	103.91	78.24	79.02	52.31	957.95	50.85	81.92	31.54	17.26	186.26
Skin_Normal.Tissue_Skin GSM175952	338.43	240.53	1197.74	129.78	17.09	60.41	21.94	27.08	80.72	19.17	24.67	73.81	16.28	123.85	62.24	18.17	164.42	310.38	89.06	71.34	50.95	184.29	642.43	118.78	78.24	79.82	41.3	824.91	43.75	67.14	27.25	20.14	164.05
Skin_Normal.Tissue_Skin GSM175993	159.66	193.76	1091.58	97.44	17.33	57.76	20.7	32.99	98.24	18.69	26.93	74.71	16.08	115.17	60.49	19.49	239.59	286.46	107.33	63.38	38.19	89.82	634.29	120.44	90.26	42.97	52.44	1361.33	72.1	74.52	25.66	21.61	201.96
Skin_Normal.Tissue_Skin GSM175998	222.92	187.9	1815.44	125.49	16.91	76.28	22.81	29.98	113.19	17.36	20.57	86.64	14.58	136.9	48.99	19.81	197.33	144.26	127.48	63.53	454.39	117.65	525.74	104.81	62	506.07	79.19	352.36	53.53	111.6	39.71	20.97	169.04
Skin_Normal.Tissue_Skin GSM176117	197.24	188.55	1587.23	118.59	17.16	88.78	22.79	22.99	130.86	17.08	26.22	102	14.85	218.85	61.97	18.66	323.88	89.7	122.42	61.5	227.21	23.92	118.46	219.58	90.88	142.4	70.74	1186.59	54.26	180.89	46.78	21.05	308.79
Skin_Normal.Tissue_Skin GSM176267	489.89	227.28	1943.58	109.69	16.77	55.1	25.18	21.44	86.71	19.18	25.07	68.79	15.51	68.18	54.68	19.26	254.02	216.72	68.43	125.25	38.75	85.13	768.18	77.38	69.75	81.57	46.37	930.98	41.95	96.87	32.56	20.32	267.15
Skin_Normal.Tissue_Skin GSM183300	1564.08	148.12	801.13	103.08	17.29	76.28	23.87	30.43	63.29	25.15	26.26	51.3	15.78	112.01	56.02	17.91	230.83	117.02	80.57	103.67	40.1	140.86	882.77	104.29	76.38	62.52	59.26	985.9	87.15	89.66	25.12	20.04	257.76
Skin_Normal.Tissue_Skin GSM183301	576.55	170.04	1171.06	91.9	15.18	58.55	20.77	28.62	59.71	30.17	26.86	57.38	14.45	90.3	45.18	18.35	338.03	316.22	89.2	78.04	35.25	73.27	504.18	93.51	82.55	72.51	52.38	1371.18	58.59	196.94	25.78	20.28	249.93
Skin_Normal.Tissue_Skin GSM183302	522.54	157.39	1210.01	75.31	17.01	85.32	22.32	31.74	57.55	28.07	25.96	56.71	15.78	103.82	57.15	19.2	263.14	260.26	80.66	69.1	256.68	82.84	520.01	102.47	74.96	69.72	54.45	1057.69	56.89	142.57	27.22	20.99	201.09
Embryo_Normal.Tissue_1.cell.stage GSM456643	24.71	492.51	405.96	133.8	20.32	174.71	30.49	68.15	87.61	77.63	969.5	61.28	14.16	109.65	49.45	27.16	191.87	44.39	70.4	287.18	29.1	26.8	30.28	201.34	93.68	77.14	51.36	455.34	96.81	244.5	43.39	21.28	1004.04
Embryo_Normal.Tissue_1.cell.stage GSM456644	22.18	517.46	328.63	153.25	25.79	97.67	36.08	57.26	99.74	283.07	1139.59	54.15	15.68	142.91	45.4	25.6	262.85	69.12	63.49	382.28	35.63	28.07	24.77	290.8	107.96	54.6	85.62	414.38	90.44	190.88	36.42	23.07	872.55
Embryo_Normal.Tissue_1.cell.stage GSM456645	18.71	557.26	354.17	140.19	19.21	66.71	37.66	39.48	98.24	778.15	1195.83	48.61	16.92	155.3	49.34	21.37	171.64	51.52	86.98	624.99	40.1	29.81	30.58	239.72	112.74	49.88	73.92	513.24	112.45	122.77	25.13	21.48	806.32
Embryo_Normal.Tissue_2.cell.stage GSM456646	23.02	639.32	371.5	181.3	15.86	95	40.41	36.81	100.11	312.06	1290.93	72.61	15.9	149.3	56.03	24.38	227.86	52.45	88.59	527.93	44.99	22.7	27.08	256.05	104	65.21	106.49	730.78	64.3	81.82	27.48	21.8	785.95
Embryo_Normal.Tissue_2.cell.stage GSM456647	21.46	694.1	397.61	177.05	27.98	98.46	40.13	59.91	94.29	618.06	1142.99	50.88	14	170.08	51.44	26.81	224.71	51.31	86.37	472.18	34.19	25.3	24.47	262.8	88.43	41.38	142.43	654.21	77.74	241.37	33.11	22.04	1010.67
Embryo_Normal.Tissue_2.cell.stage GSM456648	16.96	823.54	288.21	105.38	18.86	149.45	43.84	56.79	177.88	65.24	1149.91	58.26	14.46	303.22	47.62	32.55	294.56	70.76	132.69	350.65	47.42	26.23	33.5	268.52	108.03	73.44	58.93	1419.93	64.04	572.37	45.05	22.95	598.29
Embryo_Normal.Tissue_4.cell.stage GSM456649	16.88	607.61	439.8	97.46	17.93	80.92	35.36	42.15	100.52	113.83	874.13	65.56	14.51	188.37	44.83	36.49	243.15	63.5	81.62	520.99	39.64	29.42	24.47	230.35	91.47	39.23	62.22	564.84	57.78	453.29	27.22	22.55	907.59
Embryo_Normal.Tissue_4.cell.stage GSM456650	24.06	657.75	407.03	72.47	18.61	57.03	32.31	43.79	92.81	172.15	628.51	51.77	13.66	132.43	51.03	24.49	237.47	82.6	114.38	478.08	38.58	22.25	53.61	221.55	97.07	44.25	91.39	541.87	46.95	206.7	36.06	21.73	741.4
Embryo_Normal.Tissue_4.cell.stage GSM456651	21.97	485.83	453.14	131.08	16.96	105.93	32.34	41.02	85.67	973.81	959.14	54.92	16.4	149.62	52.06	23.77	176.74	38.72	121.36	604.58	75.28	22.98	29.2	242.76	88.88	62.44	46.28	559.04	55.76	144.02	32.04	23.63	799.86
Embryo_Normal.Tissue_8.cell.stage GSM456654	23.91	229.09	770.15	90.38	16.71	73.75	20.54	50.63	102.61	52.9	107.48	66.57	14.13	145	67.09	23.12	377.54	104.84	187.57	371.86	29.29	23.47	30.03	183.05	58.13	29.23	60.03	289.6	46.05	57.23	33.9	19.86	830.36
Adipose_Normal.Tissue_ GSM176027	277.68	225	1655.44	201.55	16.67	58.66	22.69	24.76	76.65	18.74	25.94	67.79	14.68	142.05	85.75	18.61	249.66	228.4	100.4	57.48	90.52	108.53	616.77	147.43	66.51	721.87	64.47	772.93	39.63	120.36	26.03	18.42	133.54
Adipose_Normal.Tissue_ GSM176118	197.79	201.8	1503.28	149.27	17.1	113.56	26.54	44.17	119.31	16.89	24.81	133.67	13.83	228.33	56.49	18.81	200.34	114.92	106.01	27.62	169.5	130.36	356.02	168	80.27	303.13	53.94	509.8	57.12	143.43	30.74	18.46	117.9
Adrenal_Normal.Tissue_Cortex GSM176407	96.46	821.72	1368.71	118.26	17.51	76.25	23.46	29.83	78.26	21.36	23.16	81.52	15.32	142.33	141.37	18.74	278.13	164.73	105.84	25.31	124.16	25.42	702.33	241.99	96.09	98.42	58.62	696.41	50.95	70.21	32.75	18.89	186.73
Adrenal_Normal.Tissue_Cortex GSM176408	30.64	486.54	1623.28	149.42	17.02	118.4	22.49	30.42	100.96	20.72	22.36	101.09	15.36	167.01	312.89	20.74	245.4	125.73	104.65	27.48	525.52	30.29	918.54	265.63	83.8	267.5	68.76	865.09	58.09	49.15	47.53	18.41	140.49
Adrenal_Normal.Tissue_Cortex GSM176409	87.77	709.72	1050.38	114.82	19.06	111.47	19.29	29.51	77.51	20.07	25.01	78.34	15.27	176.96	164.21	20.29	178.95	189.31	111.7	27.64	107.88	47.65	1238.43	242.24	85.41	156.16	62.39	713.17	62.4	36.86	31.36	21.39	118.23
Adrenal_Normal.Tissue_Cortex GSM176410	36.39	863.11	1045.3	82.64	18.05	90.34	20.57	31.78	103.46	19.97	25.88	67.96	17.6	153.92	97.9	17.85	240.35	108.18	104.96	33.26	100.79	32.61	1155.98	245.21	115.79	67.61	69.75	629.6	50.27	62.94	36.6	19.98	225.17
Adrenal_Normal.Tissue_Cortex GSM277090	30.81	449.88	733.32	70.07	15.27	49.32	25.99	23.42	74.58	19.92	20.29	52.56	15.8	117.46	63.43	20.32	168.99	127.02	95.9	31.2	101.28	53.36	786.77	237.04	119.31	244.23	58.53	475.17	48.42	92.02	31.17	18.2	158.31
Adrenal_Normal.Tissue_Cortex GSM277091	49.28	341.96	1342.12	123.46	15.07	50.49	22.79	29.26	59.19	33.19	23.01	49.47	16.39	133.93	98.04	17.19	207.27	170.92	115.44	27.26	135.92	39.62	861.67	227.45	98.71	329.79	51.13	553.14	52.89	85.18	29.01	17.54	176.14
Adrenal_Normal.Tissue_Cortex GSM277092	26.83	335.65	806.32	95.36	14.63	65.88	26.47	30.87	157.47	17.53	24.51	59.15	16.86	196.05	119.23	20.22	247.88	100.34	151.33	20.53	127.5	26.1	751.17	229.94	74.14	275.04	81.23	512.85	56.19	55.1	83.43	18.41	172.45
Adrenal_Normal.Tissue_Cortex GSM277093	27.31	430	795.99	78.69	17.14	55.58	27.84	28.8	89.4	14.14	22.42	52.73	14.92	178.02	68.6	20.42	250.26	118.76	135.73	26.58	70.76	46.54	817.29	279.42	119.57	267.3	57.58	554.02	59.67	40.05	36.97	20.11	152.99
Adrenal_Normal.Tissue_Cortex GSM277094	25.94	400.4	1040.38	84.14	14.22	51.63	29.66	23.39	71.77	22.76	28.57	51.36	18.61	145.31	83.87	18.18	248.86	159.01	130.96	33.57	98.48	34.43	830.82	214.3	102.91	194.63	58.02	647.26	55.43	73.44	26.42	19	146.22
Adrenal_Normal.Tissue_Cortex GSM277095	27.67	563.71	1122.73	82.28	17.89	52.77	31.78	28.8	80.8	19.18	24.13	53.9	13.52	165.55	67.29	21.25	268.3	133.22	127.65	24.16	76.96	32.62	811.02	218	108.66	169.2	80.76	584.84	52.94	97.38	28.72	19.8	161.87
Adrenal_Normal.Tissue_Cortex GSM277096	32.64	506.25	1221.64	90.48	16.02	47.64	23.58	24.05	59.54	20.37	24.82	55.38	15.12	142.47	77.49	18.3	202.77	222.46	118.15	20.55	109.14	38.15	787.64	295.21	131.27	286.94	63.7	585.33	49.68	94.65	29.73	21.42	157.73
Adrenal_Normal.Tissue_Cortex GSM277097	25.39	509.06	992.9	97.29	16	52.44	29.99	22.62	72.5	18.64	23.91	51.35	14.59	177.84	265.93	20.34	258.32	189.07	115.14	26.06	83.36	84.7	611.24	264.72	149.59	214.14	60.9	593.33	64.7	77.11	39.17	19.83	171.3
Adrenal_Normal.Tissue_Cortex GSM277098	24.59	467.04	865.09	99.63	15.69	62.98	35.26	29.98	88.51	14.89	23.44	55.12	16.8	116.58	168.53	20.77	175.06	180.94	100.2	34.32	122.28	60.21	940.18	223.56	88.04	288.95	73.67	471.66	54.35	48.21	56.3	17.32	167.63
Adrenal_Normal.Tissue_Cortex GSM277099	58.22	390.45	622.57	95.34	15.66	70.27	24.07	30.87	111.14	20.4	21.79	67.35	12.39	176.79	69.57	20.83	229.81	114.3	136.21	33.14	143.81	37.78	964.61	284.09	70.31	191.35	58.37	544.2	51.83	39.68	34.29	18.98	198.58
Adrenal_Normal.Tissue_Gland GSM211446	41.35	435.64	902.7	87.5	15.29	55.7	20.68	29	98.35	22.27	26.11	68.38	15.87	165.34	120.9	16.96	303.83	128.18	99.79	28.93	54.33	78.23	787.64	278.2	196.69	86.43	79.63	423.76	39.19	98.51	38.22	22.09	167.3
Adrenal_Normal.Tissue_Gland GSM211447	65.76	385.9	810.18	66.97	16.27	66.34	21.78	31.28	99.65	23.02	21.42	59.85	17.79	126.42	132.6	18.04	266.58	111.91	109.36	27.48	49.71	97.76	652.76	209.24	147.97	152.62	58.29	597.54	53.94	95.08	58.85	21.6	167.06
Adrenal_Normal.Tissue_Gland GSM211448	27.83	452.98	845.23	94.69	19.76	77.38	21.37	35.69	114.84	17.77	22.27	69.46	19.25	158	141.64	19.69	265.56	234.57	100.63	27.86	64.41	117.87	627.99	267.3	183.23	95.04	79.32	366.94	52.37	118.54	36.78	21.87	163.32
Adrenal_Normal.Tissue_Gland GSM211449	49.65	363.67	789.28	69.44	14.23	60.61	22.02	38.8	103.72	21.87	18.9	62.15	22.46	127.23	96.16	18.55	227.75	143.32	110.57	35.73	68.72	73.25	790.1	277.3	215.4	155	68.52	660.45	55.76	120.99	44.04	23.04	181.52
Adrenal_Normal.Tissue_Gland GSM211450	32.05	460.23	903.83	86.86	21.9	85.18	20.55	39.13	116.69	21.86	23.89	57.49	14.91	200.69	87.4	21.89	408.9	237.16	114.14	25.02	70.77	39.99	514.95	378.02	167.67	149.74	106.32	506.99	50.15	148.29	28.72	21.22	231.79
Vascular.System_Normal.Tissue_Aorta GSM176016	3427.88	290.8	1283.26	282.99	18.24	46.42	20.1	23.35	89.92	18.54	135.47	99.23	13.69	146.86	77.03	17.59	249.86	532.56	119.35	45.57	130.74	330.18	653.34	180.89	85.84	176.66	49.2	1423.87	40.39	57.85	28.77	21.27	277.61
Vascular.System_Normal.Tissue_Aorta GSM176112	2382.73	166.08	1441.64	375.33	17.33	107.6	25.46	36.07	130.62	20	58.7	106.37	13.83	128.2	143.01	19.98	227.15	395.08	110.29	33.56	75.2	270.78	555.56	213.26	133.93	116.53	72.38	1012.64	58.74	71.89	36.61	23.37	158.16
Vascular.System_Normal.Tissue_Aorta GSM176263	3362.46	143.22	1666.61	162.69	18.69	54	19.94	24.73	95.43	18.33	70.82	76.04	13.7	89.52	108.31	17.67	172.48	275.19	78.8	51.27	101.86	74.06	835.44	122.36	65.07	139.11	44.15	636.8	41.57	62.67	36.98	20.72	271.52
Haematopoietic.And.Lymphoid.Tissue_Normal.Tissue_B Cells GSM176007	28.8	93.27	2898.92	97.09	18.37	233.24	34.35	40.49	181.4	19.39	33.45	120.24	15.21	228.16	70.24	17.34	495.21	171.22	184.78	180.81	210.08	2179.83	144.82	188.6	103.86	1983.46	97.57	660.72	50.16	398.49	45.03	18.43	114.52
Central.Nervous.System_Normal.Tissue_Basal.Ganglia GSM175846	50.26	237.96	1081.56	201.3	851.46	259	25.08	32.05	327.58	64.41	129.13	51.43	65.75	260.26	1252.76	22.47	307.04	989.05	85.34	28.94	1972.62	561.25	926.98	163.45	66.76	59.04	200.34	1251.72	64.05	234.22	35.7	18.75	141.17
Central.Nervous.System_Normal.Tissue_Basal.Ganglia GSM175847	47.78	250.52	1111.35	165.87	651.31	160.41	21.85	29.75	243.79	94.38	110.25	47.9	36.06	246.19	1115.44	19.53	360.91	714.21	91.6	31.58	2197.12	608.92	879.72	144.86	75.09	52.54	213.16	1372.41	75.01	177.23	39.68	18.72	162.66
Central.Nervous.System_Normal.Tissue_Basal.Ganglia GSM175869	42.25	134.28	1644.58	73.22	28.13	53.09	28.03	31.14	86.77	30.61	65.25	54.2	20.14	147.54	730.78	19.22	233.97	90	93.29	35.15	5491.94	815.48	1560.83	180.32	75.54	131.12	85.89	1780.29	59.39	85.01	45.85	18.58	181.43
Central.Nervous.System_Normal.Tissue_Basal.Ganglia GSM175870	44.26	253.62	1218.68	95.88	24.75	61.82	24.06	23.31	74.19	26.9	65.39	62.41	20.06	141.2	888.98	17.77	179.3	141.34	88.22	32.34	4563.74	978.21	1664.76	204.15	61.92	143.22	104.22	1900.15	59.77	63.11	38.29	19.92	173.51
Central.Nervous.System_Normal.Tissue_Basal.Ganglia GSM175872	207.22	306.34	987.82	148.51	43.65	107.96	25.74	42.65	213.98	1029.84	94.5	53.96	18.63	177.27	1447.15	19.79	310.83	163.25	94.21	30.49	2604.34	500.32	1018.76	155.87	63.4	79.75	145.31	1378.61	67.99	90.86	75.58	18.62	132.94
Central.Nervous.System_Normal.Tissue_Basal.Ganglia GSM176020	31.14	249.86	967.69	292.02	792.19	210.26	22.59	32.83	261.11	90.54	103.15	46.67	44.71	255.91	1194.92	16.95	427.71	994.89	82.11	36.03	2885.89	399.13	825.77	203.95	63.58	63.54	170.17	912.45	64.38	338.03	32.06	16.98	176.31
Central.Nervous.System_Normal.Tissue_Basal.Ganglia GSM176034	96.92	270.05	1285.49	97.95	37.11	90.28	28.96	37.39	111.96	108.99	94.59	63.02	17.55	185.85	1468.27	19.27	261.6	250.33	89.1	32.77	6387.34	1309.86	1308.77	218.06	80.34	46.57	118.92	1580.54	45.05	50.95	48.4	17.63	138.19
Central.Nervous.System_Normal.Tissue_Basal.Ganglia GSM176058	46.4	335.25	1431.98	80.83	25.84	169.79	25.4	36.89	145.88	45.98	75.52	74.55	15.34	303.4	809.73	18.52	294.97	76.52	138.15	29.93	3526.2	457.68	863.11	350.65	71.77	139.91	163.09	1342.12	54.73	75.28	63.24	19.18	128.64
Central.Nervous.System_Normal.Tissue_Basal.Ganglia GSM176059	136.9	282.69	1471.02	126.87	33.88	139.98	22.74	35.44	207.97	327.87	84.74	67.49	18.17	229.57	1016.72	18.58	273.77	111.65	118.34	33.76	4202.41	625.82	697.38	203.02	68.22	126.69	245.33	1487.01	61.63	66.21	96.7	19.93	114.44
Central.Nervous.System_Normal.Tissue_Basal.Ganglia GSM176065	37.24	257.08	2370.54	100.96	23.43	147.04	26.51	35.61	147.11	27.06	46.35	106.82	15.58	230.59	687.68	18.43	297.04	46.37	174.97	32.82	4509.96	1111.35	613.07	271.31	59.35	119.06	123.55	1515.31	67.94	74.59	68.85	22.59	116.17
Central.Nervous.System_Normal.Tissue_Basal.Ganglia GSM176124	53.17	234.15	1241.44	105.25	22.61	299.31	32.82	39.4	144.06	29.09	76.2	122.24	19.09	243.01	1025.63	18.89	204.52	103.19	136.77	48.35	6607.09	867.61	1133.6	314.41	90.06	131.84	122.97	2420.85	71.07	44.72	71.85	18.59	149.74
Central.Nervous.System_Normal.Tissue_Basal.Ganglia GSM176125	42.32	325.86	1286.56	100.24	34.79	291.93	25.15	54.79	172.57	121.95	66.86	78.4	19.03	181.52	1056.88	18.56	205.71	92.62	158.4	35.55	6112.3	1009.34	1303.16	266.08	60.02	99.79	193.76	2081.06	82.25	52.22	79.96	21.05	97.13
Central.Nervous.System_Normal.Tissue_Basal.Ganglia GSM176151	27.98	196.69	1100.16	244.3	462.18	162.57	26.83	24.05	330.09	76.21	136.73	53.93	33.33	221.26	1001.4	19.22	440.23	680.38	129.37	35.42	3022.65	345.04	845.7	158.4	70.27	79.82	161.47	910.3	65.06	281.68	40.98	18.2	132.62
Central.Nervous.System_Normal.Tissue_Basal.Ganglia GSM176152	34.92	178.19	1007.32	231.42	699.66	234.22	31.42	48.83	357.75	65.25	176.88	68.57	37.77	264.57	1548.01	23.51	342.18	937.26	94.97	32.85	2569.19	657.43	1009.97	177.63	72.53	67.42	317.59	1223.59	71.38	280.9	42.41	15.37	165.18
Central.Nervous.System_Normal.Tissue_Basal.Ganglia GSM176169	34.37	282.15	1252.76	129.62	115.82	305.73	24.04	35.97	209.72	154.81	170.46	48.27	19.37	242.06	1301.99	22.06	306.43	378.25	122.28	33.32	5609.67	522.14	1213.87	251.25	68.32	73.27	148.44	1172.85	67.44	89.16	52.02	17.26	108.31
Central.Nervous.System_Normal.Tissue_Basal.Ganglia GSM176210	145.34	222.81	1548.01	111.29	27.07	177.63	27.7	30.59	105.03	182.38	92.93	70.9	19.15	174.54	1066.52	20.43	207.81	174.67	96.81	31.99	5897.14	982.01	1436.16	223.9	70.8	119.4	136.31	1752.87	83	77.92	47.65	18.32	146.55
Central.Nervous.System_Normal.Tissue_Basal.Ganglia GSM176211	292.66	373.92	1142.99	136.64	24.74	154.81	20.89	28.12	119.65	539.58	47.6	56.02	21.9	177.97	1664.76	19.54	197.43	214.52	81.25	25.73	4636.76	360.36	1008.64	200.84	57.48	101.74	115.66	1595.73	131.77	77.16	75.6	16.96	149.99
Central.Nervous.System_Normal.Tissue_Basal.Ganglia GSM176213	87.68	259.29	1218.68	244.96	35.06	159.71	25.75	36.49	126.39	902.2	79.32	63.07	17.82	167.17	966.48	19.11	379.17	318.14	84.75	40.54	4492.49	449.26	871.1	233.49	58.54	93.22	213.81	1726.34	77.11	73.77	49.07	16.99	189.69
Central.Nervous.System_Normal.Tissue_Basal.Ganglia GSM176363	21.12	317.41	906.52	168.74	335.04	361.69	23.53	34.9	305.47	53.81	231.01	76.72	24.51	356.66	806.76	23.44	305.64	326.54	145.1	33.29	2283.61	157.31	731.54	149.27	69.42	23.94	222.92	1058.42	64.9	238.72	36.97	23.32	99.99
Central.Nervous.System_Normal.Tissue_Basal.Ganglia GSM176365	70.46	155.22	1207.16	117.54	758.44	251.25	25.55	27.67	367.73	64.54	183.65	84	58.56	210.74	1108.2	19.69	330.57	581.77	121.73	57.92	3466.35	369.9	787.21	140.01	63.93	45.78	320.53	1226.47	49.9	341.96	80.41	21.08	190.44
Central.Nervous.System_Normal.Tissue_Basal.Ganglia GSM176367	24.9	198.34	1281.13	183.37	1181.09	286.14	23.17	33.21	351.31	66.13	145.34	69.52	30.17	256.68	839.16	19.11	373.33	645.83	135.73	41.04	2511.44	397.22	648.43	132.69	68.19	45.39	342.27	823.09	54.56	410.63	52.82	21.37	201.4
Central.Nervous.System_Normal.Tissue_Basal.Ganglia GSM176369	38.62	183.19	1374.89	182.82	733.68	250.85	24.13	37.67	352.16	62.03	67.28	61.21	28.81	299.31	824	24.67	353.12	503.62	130.93	27.53	3598.3	308.79	859.23	139.78	93.9	68.49	401.82	867.13	53.35	181.21	58.25	20.5	172.1
Central.Nervous.System_Normal.Tissue_Basal.Ganglia GSM176371	27.61	145.59	1270.52	218.12	359.16	292.26	32.28	28.61	396.2	50.95	180.58	63.72	22.06	243.54	1213.87	19.9	367.04	459.11	156.28	51.6	3291.43	187.1	658.94	175.41	97.86	71.49	311.29	950.74	53.49	438.61	43.75	17.02	145
Central.Nervous.System_Normal.Tissue_Basal.Ganglia GSM176372	37.37	145.66	1554.35	156.51	270.63	158.08	24.14	30.03	269.4	43.74	178.73	65.69	22.93	238.97	1266.3	20.09	299.23	494.66	121.27	37.8	5124.16	355.57	568.69	146.86	58.11	87.17	173.81	922.5	36.09	226.74	53.75	17.97	192.68
Central.Nervous.System_Normal.Tissue_Basal.Ganglia GSM176374	31.66	150.86	1148.15	166.73	1193.02	193.66	30.06	38.36	298.54	60.32	164.05	69.48	45.24	206.49	1310.95	20.62	305.56	613.58	130.27	41.42	2860	524.14	910.3	107.21	65.85	32.99	306.34	1216.74	48.87	267.5	64.33	20.06	194.48
Central.Nervous.System_Normal.Tissue_Basal.Ganglia GSM176380	29.29	326.9	837.76	252.41	1289.86	180.67	26.26	37.98	303.74	41.72	58.24	58.23	22.33	280.35	1080.81	20.65	315.48	379.77	155.42	26.44	1637.52	446.37	788.85	147	76.9	49.27	264.35	405.32	40.83	381.91	57.99	21.18	147.54
Central.Nervous.System_Normal.Tissue_Basal.Ganglia GSM176393	84.98	125.79	856.26	254.76	46.3	226.52	20.86	28.96	117.21	976.99	76.88	51.45	14.87	165.63	607.86	24.14	246.44	382.28	114.98	40.74	4187.58	420.98	924.74	134.57	64.51	59.22	291.21	1215.81	70.79	68.69	84.88	19.21	168.58
Central.Nervous.System_Normal.Tissue_Basal.Ganglia GSM176394	38.31	364.35	1361.33	113.17	27.2	71.07	26.18	39.33	233.97	694.77	169.62	84.61	16.41	193.76	1294.25	17.89	339.96	172.36	140.53	34.14	4248.09	550.35	838.69	135.57	56.02	44.08	216	1084.64	50.3	105.84	133.82	17.74	174.76
Central.Nervous.System_Normal.Tissue_Basal.Ganglia GSM176395	31.97	439.19	1507.77	107.46	24.2	94.91	32.65	28.08	229.35	649.01	115.74	80.85	13.85	206.07	1509.23	20.7	311.46	150.82	151.26	36.13	4655.76	601.32	860.66	128.52	72.68	67.57	153.14	1016.72	64.71	89.64	69.77	19.7	171.59
Central.Nervous.System_Normal.Tissue_Basal.Ganglia GSM176397	57.11	230.77	614.39	196.84	27.62	100.57	30.36	29.65	335.95	1124.45	174.1	63.67	17.71	161.28	702.33	16.45	331.92	149.23	138.02	29.53	2025.27	445.01	811.02	109.87	71.94	79.31	171.09	702.96	41.56	99.43	94.74	21.5	184.15
Central.Nervous.System_Normal.Tissue_Basal.Ganglia GSM176398	52.7	172.45	819.5	149.01	38.42	53.37	31.57	28.95	191.69	915.81	68.79	90.16	14.76	124.81	957.28	18.42	326.72	143.78	126.57	43.22	2905.36	462.82	894.79	134.69	61.92	62.25	225.64	1021.52	61.26	165.87	105.45	17.81	269.32
Central.Nervous.System_Normal.Tissue_Basal.Ganglia GSM176401	48.85	317.59	732.25	188.93	23.08	119.69	30.09	38.15	315.39	1324.65	269.1	69.65	14.15	174.54	1683.33	23.43	390.21	164.54	221.05	26.39	2792.42	324.73	893.18	170.96	56.4	129.81	207.43	1367.48	70.33	201.34	102.25	17.66	165.3
Central.Nervous.System_Normal.Tissue_Basal.Ganglia GSM176402	41.14	402.6	940.77	177.01	24.17	119.88	24.58	37.41	248.53	903.26	102.44	65.24	14.48	160.22	1071.79	19.63	359.39	128.64	159.79	49.33	3801.36	228.16	926.41	150.13	77.54	156.31	195.81	1225.54	80.67	139.28	120.22	17.52	168.37
Central.Nervous.System_Normal.Tissue_Basal.Ganglia GSM176403	104.6	191.83	1444.35	143.26	28.61	190.02	24.25	28.31	263.56	855.31	149.74	71.35	15.27	145.38	1004.67	18.52	252.34	135.66	102.8	29.01	3546.3	594.57	849.99	132.5	51.13	180.32	156.39	1016.01	58.8	79.28	141.41	17.72	189.6
Central.Nervous.System_Normal.Tissue_Basal.Ganglia GSM176404	105.76	230.48	1008.64	174.07	27.2	111.26	23.39	44.59	349	1137.07	219.06	78.06	14.62	180.67	999.46	22.49	270.48	175.7	139.37	47.99	2667.18	434.04	691.17	128.18	74.16	106.23	163.89	900.07	43.08	159.97	103.1	17	134.62
Central.Nervous.System_Normal.Tissue_Basal.Ganglia GSM176436	119.2	235.5	1410.7	132.43	86.39	134.57	28.16	33.57	161.51	168.58	88.18	59.38	20.37	183.97	1042.48	16.79	213.32	294.07	104.89	49.86	4876.06	681.61	989.67	140.56	63.11	60.25	225.92	892.62	42.22	128.45	73.64	19.05	156.28
Central.Nervous.System_Normal.Tissue_Basal.Ganglia GSM176445	55.32	301.25	985.9	160.56	51.38	214.09	25.17	38.87	166.36	457.36	84.87	79.46	17.47	233.97	1164.75	18.27	334.67	180.01	185.19	33.75	4100.55	542.73	1131.17	138.02	90.54	80.85	241.1	1148.15	80.9	230.9	119.37	16.96	145.38
Central.Nervous.System_Normal.Tissue_Basal.Ganglia GSM176446	62.16	185.07	1208.16	194.73	43.73	127.65	26.86	44.82	133.86	177.53	60.34	72.79	16.86	198.83	1169.28	17.83	254.88	202.46	153.62	40.23	3950.99	762.34	786.77	152.74	72.71	55.4	239.47	1143.78	60.44	177.05	114.38	22.38	163.48
Central.Nervous.System_Normal.Tissue_Basal.Ganglia GSM176447	79.98	326.63	974.49	206.96	137.26	126.78	29.11	35.46	136.05	202.11	97.51	58.74	24.74	221.32	1086.97	19.02	298.21	245.4	158.74	29.98	3546.3	431.88	784.7	159.79	63.31	66.47	243.47	896.9	51.39	168.08	107.4	22.77	172.23
Central.Nervous.System_Normal.Tissue_Basal.Ganglia GSM176448	38.95	369.9	1059.82	164.13	98.44	171.04	19.93	25.68	183.05	69.72	64.87	73.77	24.13	265.21	1504.74	19.21	359.81	258.17	145.13	51.03	4004.2	300.91	687.68	143.95	53.94	122.62	255.72	590.91	57.35	105.98	66.76	18.36	158.47
Bladder_Normal.Tissue_ GSM180991	89.6	596.8	1712.4	364.35	16.05	46.86	21.16	25.13	67.72	14.45	25.1	57.01	13.85	135.47	98.26	18.85	182.15	234.15	101.12	42.23	61.49	147.22	556.64	185.39	53.61	259.29	43.44	718.03	43.84	95.98	39.66	20.7	157.58
Bladder_Normal.Tissue_ GSM180992	198.28	579.63	1308.77	265.93	18.95	43.61	22.39	31.17	74.79	11.07	23.34	72.93	12.06	88.65	84.4	22.06	169.07	202.66	94.67	30.09	45.65	295.89	489.17	147.97	52.64	308.26	47.24	716.69	35.5	75.57	26.78	21.22	145.27
Bladder_Normal.Tissue_ GSM180993	49.48	718.73	1728.25	131.3	16.45	46.53	16.69	21.59	72.42	29.42	27.44	68.11	14.91	98.93	68.03	18.95	176.06	212.88	83.16	31.15	47.16	122.79	724.68	146.97	51.01	331.14	44.43	814.57	40.57	75.75	28.21	20.67	113.32
Embryo_Normal.Tissue_Blastocyt GSM456658	30.57	621.24	610.23	155.49	23.01	75.37	24.5	34.42	110.44	37.09	48.32	63.92	16.76	149.3	57.94	20.38	250.92	72.5	205.66	513.81	32.97	25.71	38.26	237.85	67.5	43	59.94	178.02	114.47	71.55	29.99	25.04	664.03
Embryo_Normal.Tissue_Blastocyt GSM456659	21.46	410.89	551	169.66	17.63	67.09	28.57	28.52	87.6	18.1	43.6	64	17.43	148.29	73.64	21.62	234.57	65.24	98.42	651.04	34.08	22.73	47.07	174.62	71.67	30.52	53.22	128.3	84.37	44.26	38.33	20.93	602.53
Embryo_Normal.Tissue_Blastocyt GSM456660	21.79	617.03	443.35	144.02	15.94	77.06	25.71	44.51	120.67	25.1	53.44	61.42	12.93	123.61	54.41	18.87	310.83	103.29	211.91	429.14	36.49	21.86	35.51	253.55	76.61	37.66	42.11	181.4	99.16	44.15	28.86	22.69	658.94
Central.Nervous.System_Normal.Tissue_Brainstem GSM175825	59.49	104.26	1270.52	94.31	20.27	55.57	21.53	21.16	72.94	465.23	24.72	61.17	19.46	100.31	311.18	17.29	309.84	164.18	88.83	26.59	1094.68	54.36	854.83	135.85	70.5	738.83	72.22	1350.52	57.11	104.08	26.94	19.64	143.46
Central.Nervous.System_Normal.Tissue_Brainstem GSM175826	36.81	103.08	1040.38	99.5	18.75	109.46	21.12	23.99	68.82	553.6	23.62	60.29	20.52	118.01	412.91	17.54	356.34	167.46	106.89	34.43	1590.54	126.51	807.15	140.22	68.85	1000.7	67.33	1328.15	48.12	148.12	29.23	18.46	130.71
Central.Nervous.System_Normal.Tissue_Brainstem GSM175827	34.98	120.67	1249.64	93.1	19.54	83.43	20.22	24.71	72.74	554.25	28.31	52.3	21.32	96.38	324.64	16.35	282.77	161.62	107.14	29.57	918.54	125.58	994.21	142.94	74.76	1156.86	102.66	1241.44	47.06	124.48	30.34	18.39	135.28
Central.Nervous.System_Normal.Tissue_Brainstem GSM175828	35.73	121.76	1623.28	84.64	22.34	87.56	18.5	25.7	68.33	407.68	29.51	58.15	21.06	116.99	254.69	18.4	251.58	132.53	115.19	30.42	989.67	80.29	1001.4	129.47	56.12	1487.01	77.89	1222.57	58.22	106.74	31.42	16.82	110.31
Central.Nervous.System_Normal.Tissue_Brainstem GSM175829	271.59	306.51	1298.65	119.23	22.54	134.57	19.16	31.67	107.78	281.99	113.17	55.68	20.44	143.05	1109.74	17.32	249.6	161.12	93.54	26.8	5701.4	379.54	1026.34	182.56	53.37	117.32	112.17	1422.59	91.65	88.94	49.87	18.4	211.42
Central.Nervous.System_Normal.Tissue_Brainstem GSM175830	61.64	238.84	954.9	87.5	41.56	124.57	29.24	25.24	137.23	469.67	142.94	57.49	16.14	163.05	1055.42	18.51	263.64	144.4	80.22	25.12	5931.58	797.31	1180.11	206.23	67.75	115.03	119.93	1900.15	50.82	64.99	62.12	19.93	164.26
Central.Nervous.System_Normal.Tissue_Brainstem GSM175831	307.3	406.89	1271.57	145.55	23.99	192.44	21.56	29.73	99.23	492.68	107.31	56.41	27.94	134.06	1419.93	17.53	280.35	188.6	90.84	27.83	4342.17	895.78	1104.98	194.63	61.02	95.14	98.29	1360.1	47.23	69.7	61.92	18.99	155.3
Central.Nervous.System_Normal.Tissue_Brainstem GSM175832	125.97	535.63	939.6	171.52	23.83	216.29	30.81	28.29	266.28	512.46	206.76	88.41	16.1	302.96	1757.12	17.61	327.58	149.99	166.08	29.08	4655.76	70.62	360.49	236.06	83.41	58.9	98.95	661.04	72.28	274.51	84.53	20.33	265.29
Central.Nervous.System_Normal.Tissue_Brainstem GSM175855	50.27	370.47	1328.15	75.34	19.7	84.07	31.95	26.05	85.07	43.01	98.93	57.27	22.51	171.8	852.41	16.71	276.61	183.69	107.11	29.52	4017.55	631.83	1393.79	233.54	59.01	120.53	100.29	1659.12	70.43	46.34	53.08	20.57	131.93
Central.Nervous.System_Normal.Tissue_Brainstem GSM175856	50.29	112.51	2265.01	88.37	21.01	59.52	25.1	32.02	92.89	31.25	93.83	62.31	15.95	188.42	929.24	16.76	299.56	138.49	110.06	35.48	6149.27	895.28	1240.41	234.22	86.44	107.25	91.47	1905.16	44.83	126.93	36.12	17.49	195.42
Central.Nervous.System_Normal.Tissue_Brainstem GSM175857	37.89	254.02	1808.78	74.95	19.42	50.91	23.73	28.99	66.53	38.01	56.47	46.67	18.5	159.43	1024.92	18	197.79	203.43	88.91	27.59	5765.38	1068	1223.59	222.92	69.33	90.38	114.41	1687.18	62.15	89.85	41.92	20	203.74
Central.Nervous.System_Normal.Tissue_Brainstem GSM175858	53.36	370.7	1730.29	68.83	19.86	79.04	20.54	31.1	76.69	35.13	67.82	64.71	19.33	152.66	1043.92	17.59	202.56	189.6	84.24	34.58	6002.3	471.17	1204.32	198.18	70.15	111.21	80.29	1943.58	80.33	104.99	40.26	17.13	151.44
Central.Nervous.System_Normal.Tissue_Brainstem GSM175903	76.62	264.35	893.18	253.88	34.56	127.29	21.46	28.88	83.62	1158.55	131.74	50.85	17.91	150.72	741.76	27.61	304.44	367.63	82	37.73	4792.62	753.41	1213.87	196.15	66.24	91.25	129.44	1287.72	63.47	45.43	79.28	18.09	188.28
Central.Nervous.System_Normal.Tissue_Brainstem GSM175904	43.97	116.11	951.33	157.7	67.26	162.82	26.52	31.45	70.17	1352.86	167.84	47.51	16.29	127.05	606.6	24.29	239.9	479.27	77.2	36.36	4441.1	796.87	1031.91	113.64	65.34	72.41	252.27	1365.01	66.39	48.57	76.93	17.86	166.57
Central.Nervous.System_Normal.Tissue_Brainstem GSM175956	56.92	204.36	1750.68	256.34	22.39	258.73	21.09	32.07	138.38	198.78	33.7	77.43	15.52	214.14	518.25	19.02	447.89	206.07	152.66	26	4792.62	130.21	597.79	244.62	54.77	189.36	226.46	1419.93	74.16	94.11	87.21	17.91	253.62
Central.Nervous.System_Normal.Tissue_Brainstem GSM175957	68.02	170.25	1543.3	231.86	26.93	263.64	22.02	34.16	118.82	463.46	67.25	60.15	16.67	205.34	557.95	31.09	460.58	267.8	131.71	29.26	3663.48	596.3	536.86	160.92	68.39	133.8	257.91	1448.56	88.1	75.04	83.34	19.41	188.98
Central.Nervous.System_Normal.Tissue_Brainstem GSM175989	558.61	355.35	1231.41	132.84	24.51	183.19	22.24	31.72	77.54	631.26	72.77	55.91	25.43	133.09	1173.74	20.83	326.54	266.5	77.2	31.59	5030.55	380.86	1206.24	188.13	61.32	111.68	128.14	1639.23	72.5	50.96	77.56	16.47	154.81
Central.Nervous.System_Normal.Tissue_Brainstem GSM175990	132.03	264.13	1128.59	147.4	37.51	123.75	28.31	24.28	69.19	595.06	106.64	56.3	16.91	114.3	709.72	25.4	276.68	305.64	77.49	30.25	3777.2	310.75	959.14	150.68	66.64	78.38	104.68	1648.23	66.53	75.94	85.52	18.41	201.4
Central.Nervous.System_Normal.Tissue_Brainstem GSM176018	691.84	228.29	1365.01	227.62	23.27	153.1	20.56	22.19	89.56	377.65	55.46	47.04	29.46	168.24	996.21	19.77	358.84	324.64	90.72	26.38	3990.35	296.63	1121.96	167.06	61.67	118.46	165.47	1130.31	51.37	74.22	110.23	18.62	225.28
Central.Nervous.System_Normal.Tissue_Brainstem GSM176024	175.53	332.89	1204.32	153.02	21.16	91.18	31.76	23.69	80.76	421.12	63.81	68.52	20.22	169.92	1104.98	18	248.86	278.05	83.45	27.51	4232.81	460.58	1111.35	181.35	68.97	119.51	118.4	1536.89	49.3	90.72	61.39	20.32	192.68
Central.Nervous.System_Normal.Tissue_Brainstem GSM176050	41.44	251.32	2354	76.93	18.66	115.11	26.72	34.18	125.58	27.97	58.44	81.08	17.58	203.84	845.23	18.71	257.83	93.49	127.18	29.39	6652.59	634.6	902.7	255.86	59.17	108.68	92.6	1761.27	41.95	82.73	60.86	20.99	214.58
Central.Nervous.System_Normal.Tissue_Brainstem GSM176054	191.35	321.08	1224.52	208.07	28.32	141.5	20.01	34.02	105.84	51.57	47.6	66.65	16.15	220.31	594.32	18.14	301.6	101.74	163.29	48.95	3362.46	546.32	559.04	254.69	57.25	123.81	126.12	1018.76	38.33	80.47	96.81	21.04	148.26
Central.Nervous.System_Normal.Tissue_Brainstem GSM176062	40.75	109.61	1299.73	112.53	18.39	128.33	23.51	31.83	105.16	492.17	25.16	64.74	15.56	153.96	247.28	17.92	356.66	140.12	139.08	31.26	1748.62	94.97	535.22	139.15	69.16	757.29	101.77	1016.01	61.24	160.53	34.3	21.53	150.13
Central.Nervous.System_Normal.Tissue_Brainstem GSM176064	320.62	267.3	1167.49	254.69	43.82	328.24	30.08	33.45	235.13	200.28	63.57	84.5	20.94	290.8	514.78	18.51	407.94	170.25	152.74	33.87	2232.43	424.46	419.58	270.05	72.97	72.48	209.72	1464	51.55	158.4	117.54	22.44	275.5
Central.Nervous.System_Normal.Tissue_Brainstem GSM176068	59.52	208.54	1532.21	263.29	27.03	396.34	24.92	37.38	124.54	568.45	68.7	78.26	15.68	223.73	544.2	23.85	319.51	177.05	152.69	32.95	4713.23	716.29	617.03	217.05	58.89	113.03	249.07	1500.26	65.57	88.14	85.99	17.74	184
Central.Nervous.System_Normal.Tissue_Brainstem GSM176071	207.07	210.52	1274.75	295.21	24.72	221.61	32.1	35.3	127.27	781.01	96.03	73.81	21.2	171.52	936.15	20.2	325.68	421.53	140.99	35.46	6387.34	260.55	883.32	237.96	76.18	67.3	216.56	1321.17	63.62	47.23	84.33	21.25	123
Central.Nervous.System_Normal.Tissue_Brainstem GSM176075	68.47	75.9	1279	99.16	18.36	101.05	25.38	21.45	87.99	654.8	31.2	79.91	18.08	131.96	272.86	17.73	339.04	173.38	124.52	35.15	2980.01	62.84	924.74	180.94	72.68	798.14	83.84	1533.81	45.46	113.11	36.91	20.94	143.78
Central.Nervous.System_Normal.Tissue_Brainstem GSM176165	38.67	124.31	1956.69	90.52	18.2	108.64	24.22	27.89	104.87	28.77	73.36	57.82	14.4	243.15	1042.48	17.89	287.98	163.09	76.84	28.86	5863.72	917.46	1448.56	304.61	70.31	56.06	90.4	1980.84	53.07	91.21	35.37	21.3	140.83
Central.Nervous.System_Normal.Tissue_Brainstem GSM176166	184.55	358.17	1357.75	87.52	24.43	63.23	25.3	27.76	84.02	107.25	99.16	54.72	25.03	179.25	1185.68	18.48	254.76	345.78	108.38	31.83	5007.93	787.64	1564.08	202.91	68.76	133.07	127.72	1337.39	38.66	51.05	46.22	18.93	137.79
Central.Nervous.System_Normal.Tissue_Brainstem GSM176167	66.87	303.91	1458.33	76.21	22.37	87.83	21.39	24.82	115.44	48.65	132.65	56	19.05	179.04	1225.54	19.39	303.05	254.43	83.16	40.62	4475.09	914.09	1269.46	210.9	63.31	102.14	101.28	1200.57	56.01	48.2	42.7	18.1	114.12
Central.Nervous.System_Normal.Tissue_Brainstem GSM176168	36.18	278.98	1704.46	93.68	20.65	61.83	23.79	24.38	77.89	38.66	56.36	57.38	16.86	234.75	1066.52	20.34	308.97	149.2	99.97	28.12	5797.84	730.07	1337.39	212.67	63.06	178.81	79.91	2246.87	46	41.89	41.39	21.87	206.96
Central.Nervous.System_Normal.Tissue_Brainstem GSM176182	155.27	184.15	1454.19	120.95	20.25	85.71	23.67	23.21	128.52	551.23	64.57	60.77	17.07	219.18	1057.69	20.54	283.87	190.2	110.8	37.87	5352.88	330.09	1391.28	297.55	65.64	76.29	120.48	1265.24	65.46	61.13	101.09	19.4	159.51
Central.Nervous.System_Normal.Tissue_Brainstem GSM176183	100.08	329.4	1410.7	116.31	23	92.83	28.31	25.3	83.62	78.23	58.32	59.43	17.24	180.04	926.98	20.69	287.26	122.24	100.52	27.51	4792.62	321.37	1100.16	224.43	54.46	228.4	85.3	2057.11	45.47	74.9	53.02	18.82	159.43
Central.Nervous.System_Normal.Tissue_Brainstem GSM176184	55.64	271.16	1482.59	197.33	24.68	116.99	19.84	24.99	102.23	191.45	93.96	57.33	15.71	131.53	950.74	19.57	302.54	190.26	119.4	36.7	6038.19	480.64	1157.66	220.14	57.16	131.08	88.2	2166.57	56.93	87.83	82.17	18.89	167.95
Central.Nervous.System_Normal.Tissue_Brainstem GSM176185	391.21	313.15	1437.45	150.28	23.69	118.37	22.75	36.23	83.01	267.43	79.09	51.21	24.58	128.08	856.26	19.15	222.63	242.51	124.78	35.15	5325.86	1008.64	1604.27	185.3	60.82	132.72	115.19	1902.66	71.94	39.66	57.55	18.62	124.6
Central.Nervous.System_Normal.Tissue_Brainstem GSM176218	75.2	100.34	1196.74	98.2	19.57	60.69	22.83	21.5	75.71	537.49	27.08	57.24	18.42	113.4	327.28	18	300.06	175.45	97.25	31.27	1290.93	84.85	1055.42	149.99	73.03	1670.31	78.26	1698.68	67.33	108.48	28.17	17.97	162.03
Central.Nervous.System_Normal.Tissue_Brainstem GSM176219	51.03	171.22	1125.23	120.9	20.49	75.15	22.94	26.58	87.58	673.53	23.93	60.49	16.16	156.54	348.88	18.03	511.72	159.82	169.25	25.23	2287.41	38	428.01	193.94	93.22	799.86	74.83	1646.4	57.8	365.92	27.15	18.28	196.79
Central.Nervous.System_Normal.Tissue_Brainstem GSM176222	378.12	337.05	1108.2	181.61	42.08	128.33	22.12	29.73	93.56	479.44	121.82	48.6	18.9	126.97	1410.7	25.31	292.18	343.2	78.98	50.31	4017.55	863.11	1425.25	142.43	73.77	67.16	227.86	1485.57	69.32	82.44	57.74	22.79	135.89
Central.Nervous.System_Normal.Tissue_Brainstem GSM176223	317.67	363.9	1284.42	140.32	27.51	177.97	27.79	28.75	79.84	170.37	77.21	51.48	17.32	149.99	1112.97	19.47	268.23	293.23	71.25	31.21	4985.42	1215.81	1621.6	158.63	57.12	103.55	210.58	1710.38	60.53	51.49	48.05	19.08	126.47
Breast_Normal.Tissue_Ducts GSM272133	875.58	346.59	1062.02	102.44	16.59	91.04	21.9	32.6	64.84	25.48	391.21	146.86	14.71	96.33	48.32	19.84	272.71	144.82	80.67	59.56	133.69	306.87	998.14	131.86	74.58	83.56	71.16	596.05	50.68	60.11	22.7	19.22	190.4
Breast_Normal.Tissue_Ducts GSM272134	597.05	303.49	1134.47	110.69	17.67	91.43	22.22	34.18	90.58	23.7	298.38	154.77	17.78	118.06	57.3	18.46	269.83	127.08	98.51	40.31	227.99	217.94	976.99	151.33	79.65	67.5	58.1	617.54	73.18	48.83	25.77	18.68	224.71
Breast_Normal.Tissue_Ducts GSM272135	664.67	233.36	937.26	104.89	17.28	101.46	24.86	35.65	71.55	21.18	205.03	102.3	12.89	107.36	67.15	16.39	202.05	150.06	101.16	58.74	353.63	285.35	1126.94	174.1	85.26	122.71	69.74	666.15	73.46	54.5	27.75	20.03	154.33
Breast_Normal.Tissue_Ducts GSM272136	459.91	362.47	990.97	114.71	16.49	73.5	24.34	29.24	72.82	23.28	216.45	90.32	25.71	125.37	77.71	16.91	216.56	138.92	82.73	61.47	99.2	373.22	831.75	168.37	102.89	152.32	52.4	588.26	58.21	88.12	31.2	19.19	181.71
Breast_Normal.Tissue_Ducts GSM272137	98.33	400.4	1145.53	111.76	13.8	138.06	22.38	29.09	80.67	35.06	230.66	104.37	14.53	106.4	86.58	16.12	237.04	150.16	105.81	50.68	91.67	562.81	649.01	178.42	109.11	134.76	75.54	676.62	47.31	41.81	29.38	19.62	210.68
Breast_Normal.Tissue_Ducts GSM272138	312.43	347.44	1043.2	123.67	15.12	87.64	20.1	29.46	80.78	24.12	225.82	112.98	15.97	111.55	88.06	16.84	245.4	154.92	95.34	50.89	127.96	411.03	718.73	182.47	78.66	160.72	61.12	579.63	50.68	61.13	30.81	20.27	212.03
Breast_Normal.Tissue_Ducts GSM272139	32.62	878.14	1482.59	116.94	17.51	133.64	24.48	37.98	92.09	25.31	152.69	74.06	17.62	151.22	46.38	17.66	232.63	155.12	115.35	51.66	48.66	316.57	741.4	209.66	59.31	76.77	56.47	592.84	68.95	61.48	28.65	19.49	239.47
Breast_Normal.Tissue_Ducts GSM272140	56.85	691.51	1249.64	131.77	15.22	125.61	24.42	35.98	81.33	19.23	185.25	72.59	15.2	148.72	78.11	16.8	236.37	131.05	113.59	62.41	52.37	424.05	875.58	200.24	68.8	83.34	73.72	588.5	68.53	76.08	27.82	18.57	183.65
Breast_Normal.Tissue_Ducts GSM272141	692.47	362.01	857.74	132.97	20.37	82.44	30.65	35.68	72.1	61.39	60.48	64.08	21.26	108.29	245.01	15.52	212.19	140.62	86.75	113.83	214.97	236.42	1018.76	159.51	63.34	115.84	52.33	521.56	66.63	46.33	20.75	19.58	154.62
Breast_Normal.Tissue_Ducts GSM272143	86.83	471.33	1104.13	112.28	14.53	101	25.91	27.36	66.4	21.32	152.4	227.81	14.68	106.25	66.31	17.14	213.65	113.91	91.1	125.85	47.83	578.91	943.71	198.34	67.94	127.93	57.27	537.49	44.5	63.51	27.57	19.93	192.74
Breast_Normal.Tissue_Ducts GSM272144	211.64	331.44	888.48	110.44	17.27	91.77	27.19	28.35	76.31	17.15	105.79	173.81	14.38	90.66	97.57	17.12	184.78	169.04	80.22	28.98	140.79	413.83	672.6	181.48	65.31	140.01	72.09	505.69	62.97	61.83	27.51	20.26	192.11
Breast_Normal.Tissue_Ducts GSM272145	331.44	463.14	1355.3	164.34	19.68	147.29	25.38	27.64	82	20.67	220.31	107.14	15.91	112.61	72.15	17.84	178.76	139.21	82.11	43.3	79.11	751.9	977.6	187.34	66.17	162.9	57.38	653.34	54.79	43.06	28.57	19.92	158.23
Breast_Normal.Tissue_Ducts GSM272146	47.5	365.24	1199.57	176.74	21.7	144.61	19.52	35.65	78.03	20.39	228.7	108.96	16.85	123.9	57.16	19.07	217.44	88.18	87.64	37.51	50.28	331.62	667.35	191.74	68.55	117.87	68.13	530.35	58.04	41.47	23.6	20.75	211.81
Breast_Normal.Tissue_Ducts GSM272147	118.26	374.62	1190.29	122.51	15.75	147.57	22.8	32.55	66.65	17.64	255.98	110.29	14.44	87.58	53.81	18	205.71	123.99	91.57	40.47	87.68	581.77	1050.38	159.71	64.33	75.19	59.98	597.54	55.13	52.66	32.41	19.73	207.12
Breast_Normal.Tissue_Ducts GSM272148	91.43	376.37	1386.18	120.56	15.74	190.02	25.41	29.19	84.79	22.33	236.24	107.11	15.78	114.82	95.9	17.21	187.99	109.57	77.84	33.98	89	400.15	998.76	155.22	63.97	85.91	62.7	646.41	54.25	41.63	26.25	20.45	213.81
Breast_Normal.Tissue_Ducts GSM272149	89.04	686.73	1032.62	120.08	15.29	92.6	27.92	29.4	81.44	18.46	441.42	116.58	14.26	106.89	81.28	18.89	319.42	179.3	85.6	34.03	86.22	316.49	930.98	173.21	74.77	75.58	57.13	470.16	51.1	59.98	28.59	20.94	211.7
Breast_Normal.Tissue_Ducts GSM272150	337.23	608.41	856.26	108.44	13.64	86.93	24.75	28.26	67.87	15.58	161.62	166.44	13.02	103.39	99.48	15.32	257.42	254.36	84.21	63.81	52.77	438.61	932.66	168.86	72.12	160.8	67.29	613.58	62.96	62.41	29.04	21.27	173.08
Breast_Normal.Tissue_Ducts GSM272151	87.21	751.54	1126.08	120.79	16.74	118.59	25.51	28.77	83.27	17.72	297.8	105.66	14.51	100.96	66.97	17.26	231.14	220.59	84.16	35.31	77.88	544.62	860.66	185.16	73.77	104.26	54.59	534.22	59.85	53.36	26.41	20.06	223.67
Breast_Normal.Tissue_Ducts GSM272152	73.78	825.77	1313.32	128.82	20.28	163.05	25.21	31.7	89.38	23.24	386.76	124.84	15.85	119.63	57.44	16.68	269.9	152.74	88.04	61.98	51.16	384.22	868.09	163.89	67.78	91.72	65.56	569.6	64.47	48.88	37.37	20.75	239.27
Breast_Normal.Tissue_Ducts GSM272155	313.23	493.22	1341.01	129.54	14.61	126.72	28.17	34.36	76.72	14.02	266.87	228.57	15.04	110.38	79.4	17.42	226.33	122.59	92.51	28.39	66.06	472.18	781.44	142.71	74.22	152.1	62.6	624.99	54.06	54.55	35.88	21.52	222.4
Breast_Normal.Tissue_Ducts GSM272156	257.76	586.79	1194.92	109.29	13.34	87.96	25.62	29.24	67.85	16.65	196.94	284.4	13.9	113.69	104.19	17.66	254.83	168.49	91.67	28.03	49.8	493.43	593.58	150.93	63.07	232.52	60.39	426.14	45.95	86.37	30	20.28	194.05
Breast_Normal.Tissue_Ducts GSM272157	638.75	390.83	1014.67	127.69	12.76	74.58	23.81	33.86	79.04	21.28	78.19	95.43	18.86	125.79	80	16.54	240.8	171.43	99.39	36.51	179.25	482.67	719.08	177.32	64.58	241.94	70.67	491.11	64.41	59.71	30.05	19.12	221.61
Breast_Normal.Tissue_Ducts GSM272158	727.55	425.47	997.45	117.46	14.53	94.55	31.53	31.29	77.36	20.38	92.41	116.69	14.27	107.48	70.58	19.31	206.39	168.66	90.52	32.11	84.24	617.03	845.23	166.61	70.15	204.21	54.61	573.08	50.79	54.33	32.01	20.18	187.52
Breast_Normal.Tissue_Ducts GSM272159	923.65	385.42	1012.64	118.76	13.13	81.8	24.22	27.34	69.15	17.73	72.25	90.8	14.17	133.67	75.22	17.84	227.39	223.73	92.58	61.62	141.06	483.88	626.64	173.46	65.72	150.31	48.69	442.92	55.02	68.92	22.73	20.3	188.18
Breast_Normal.Tissue_Ducts GSM272160	870.56	380.12	912.45	90.9	17.45	110.75	25.69	27.43	59.59	21.4	170.37	124.16	13.54	98.04	63.97	15.67	207.02	145.94	119.2	56.88	168.41	288.95	1078.49	179.64	94.62	165.38	60.96	600.28	69.05	42.54	35.17	19.29	216.56
Breast_Normal.Tissue_Ducts GSM272161	1120.32	306	978.21	147.29	15.1	118.78	21.37	33.95	68.33	17.88	158.4	97.4	15.09	106.79	99.77	16.67	256.39	149.62	101.56	43.03	234.15	189.64	1036.14	152.55	83.96	179.42	68.95	527.34	52.83	38.92	24.05	18.88	243.79
Breast_Normal.Tissue_Ducts GSM272162	398.49	428.72	1095.52	122.91	14.33	71.89	25.23	24.14	69.55	13.78	113.46	88.84	17.99	127.27	80.57	16.65	237.09	199.78	103.69	53.37	47.92	955.49	918.54	149.7	88.92	151.78	68.8	644.98	56.35	44.48	50.05	21.27	239.59
Breast_Normal.Tissue_Ducts GSM272163	67.64	559.27	982.7	106.86	18.66	136.7	25.44	32.83	73.97	20.21	104.03	117.98	14.08	95.92	123.29	19.57	213.71	133.32	85.75	153.21	47.65	438	920.77	164.5	84.5	184.06	75.97	648.74	66	67.29	28.43	19.96	185.71
Breast_Normal.Tissue_Ducts GSM272164	64.29	404.39	1217.66	128.3	16.92	182.29	25.35	32.74	110.13	42.27	412.51	90.1	14.44	86.07	58.19	18.26	189.69	87.31	89.06	57.4	53.96	529.73	1155.1	191.21	71.74	153.25	76.9	678.17	65.85	41.79	27.77	18.04	237.6
Breast_Normal.Tissue_Ducts GSM272168	205.66	428.99	1559.21	160.53	19.7	119.99	20.39	33.52	74.8	19.25	214.47	179.3	20.19	86.98	75.37	17.82	213.71	164.01	89.36	48.42	55.09	551	728.26	141.68	71.97	155.3	58.63	658.34	55.24	43.4	28.11	23.16	239.15
Breast_Normal.Tissue_Ducts GSM272169	222.92	374.96	1274.75	228.87	26.57	143.85	22.93	28.04	75.03	40.53	197.88	74.44	19	113.83	94.78	15.4	320.24	121.58	94.17	55.76	71.97	185.75	406.64	193.22	66.57	257.76	57.97	352.48	55.77	29.25	44.31	18.52	297.45
Breast_Normal.Tissue_Ducts GSM272170	277.3	407.29	1250.68	145.45	20.17	121.33	26.23	37.12	104.15	21.62	85.13	102.54	16.21	153.54	82.12	18.01	270.71	306.6	111.29	35.84	53.17	258.32	588.95	173.04	63.38	84.51	90.34	460.86	63.18	54.34	26.59	22.15	158.89
Breast_Normal.Tissue_Ducts GSM272171	62.16	595.81	1163.86	123.64	15.01	106.03	21.96	28.43	79.28	20.19	129.87	78.32	13.29	102.23	66.61	17.69	267.22	183.65	85.47	72.56	59.66	519.62	723.27	155.3	69.1	104.6	56.65	489.68	58.05	58.92	32.02	20.34	211.26
Breast_Normal.Tissue_Ducts GSM272172	48.54	602.79	1108.2	146.22	13.75	92.46	25.13	29.3	77.46	16.89	101.21	88.51	15.44	109.72	70.85	17.39	234.22	207.27	94.65	55.32	54.93	582.94	700.33	171.14	65.33	98.18	61.41	472.67	51.82	54.49	25.99	21.17	202.31
Breast_Normal.Tissue_Ducts GSM272174	283.48	622.06	1225.54	112.01	12.39	140.9	23.52	30.68	68.29	16.95	123.29	204.93	14.91	156.58	57.57	18.38	224.77	115.25	94.31	65.13	47.42	610.23	874.61	175.36	71.07	132.53	53.16	620.72	64.71	79.28	34.05	20.12	172.7
Breast_Normal.Tissue_Ducts GSM272175	143.99	435.34	1509.23	128.88	17.61	265.06	24.72	31.4	88.96	16.05	109.54	251.86	14.75	138.81	101.56	17.94	237.54	94.69	86.44	62.97	70.68	519.4	758.81	189.13	70.86	108.38	62.28	837.76	64.97	55.55	27.91	20.65	159.01
Breast_Normal.Tissue_Ducts GSM272176	114.22	378.12	1321.17	155.19	16.72	186.55	23.1	31.27	85.75	18.71	157.93	232.52	16.28	132.25	81.89	18.68	229.16	159.63	105.95	57.83	68.73	437.28	778.15	189.49	72.35	125.23	61.41	645.83	63.33	70.61	33.17	19.02	165.42
Breast_Normal.Tissue_Ducts GSM272177	139.51	525.74	1304.25	138.38	16.64	168.7	26.3	30.17	76.93	16.92	127.75	131.12	14.09	123.61	145.94	17.72	225.69	139.89	96.59	60.94	60.32	742.89	760.39	192.93	67.16	168.08	57.5	602.79	68.7	64.74	24.18	20.49	166.85
Breast_Normal.Tissue_Ducts GSM272180	59.96	555.33	1303.16	113.14	14.66	141.92	22.98	30.42	71.29	17.23	147.04	120.76	15.92	140.72	65.9	16.27	222.81	111.16	87.92	63.95	48.95	792.19	737.7	173.13	72.7	131.71	60.16	800.69	50.82	86.35	25.85	21.13	119.88
Breast_Normal.Tissue_Ducts GSM272181	44.53	479.6	1329.25	115.09	15.11	138.81	24.61	28.28	85.88	17.83	147.57	80.15	19.2	125.52	76.85	17.68	225.17	135.79	110.21	50.78	45.06	531.56	676.95	178.64	66.39	108.03	70.18	630.17	53.1	50.83	24.63	19.74	125.37
Breast_Normal.Tissue_Ducts GSM272182	95.16	354.83	1072.53	92.95	16.12	98.87	25.96	31.31	67.15	14.65	90.26	96.31	14.72	150.53	72.71	17.93	231.97	159.32	97.67	70.15	63.5	391.21	855.31	202.62	67.01	281.6	65.59	728.26	61.5	60.12	30.07	20.86	116.33
Breast_Normal.Tissue_Ducts GSM272183	124.34	315.04	1117.07	127.14	14.88	111.08	22.85	33.38	67.22	19.31	134.92	131.84	14.57	133.73	101.69	17.94	220.42	259	82.12	69.52	82.35	403.88	700.33	181.26	77.64	129.71	62.53	701.65	56.71	104.48	26.43	20.18	135.6
Breast_Normal.Tissue_Ducts GSM272190	233.24	314.41	1233.38	169.45	16.67	100.5	23.01	31.05	82.35	19.44	56.8	81.53	14.68	159.12	173.3	18.86	249.33	225.35	100.52	49.55	87.25	282.07	552.3	154.36	83.49	216.12	73.64	544.43	48.53	58.85	31.24	19.68	177.36
Breast_Normal.Tissue_Ducts GSM272191	279.34	316.57	1289.86	202.77	16	162.85	23.01	30.93	82.95	19.04	104.26	125.4	16.69	133.95	103.04	17.33	228.29	157.97	78.73	61.04	103.93	291.77	739.55	186.03	72.76	186.26	63.73	888.98	54.49	67.3	30.31	20.96	170.04
Breast_Normal.Tissue_Ducts GSM272192	510.58	272.57	1190.29	123.11	16.41	126.03	26.5	32.18	106.82	24.52	126.45	83.45	14.41	198.28	59.47	18.15	239.9	157.08	123.69	52.81	199.63	319.97	894.79	188.6	65.13	148.8	74.36	773.31	67.85	79.04	25.34	20.71	213.75
Breast_Normal.Tissue_Ducts GSM272193	505.69	224.19	960.94	109.04	15.96	84.45	25.68	28.27	71.08	18.16	108.96	270.28	14.76	126.78	71.82	17.54	198.73	123.11	95.83	25.78	162.38	151	863.11	177.75	67.33	159.55	57.04	707.36	58.3	83.16	27.98	22.09	119.83
Breast_Normal.Tissue_Ducts GSM272194	301.25	347.44	1262.09	164.81	16.95	117.1	27.54	29.09	89.5	22.75	351.09	69.28	22.47	140.42	107.55	16.6	293.64	261.45	104.94	46.55	41.19	204.97	937.26	173.55	68.56	184.32	74.2	870.08	68.2	50.46	20.6	21.85	192.5
Breast_Normal.Tissue_Ducts GSM272195	368.98	407.94	1176.51	188.8	12.71	109.04	24.29	34.68	88.27	18.19	198.78	87.4	15.63	108.31	84.81	18.01	240.67	158.55	104.39	46.13	60.01	448.95	760.76	194.15	75.68	85.24	53.92	675.68	45.44	62.22	29.54	20.62	139.91
Breast_Normal.Tissue_Ducts GSM272196	139.44	103.46	400.29	185.71	25.26	200.09	20.69	23.71	79.43	28.3	216.72	84.48	34.38	172.78	272.2	16.83	144.33	159.79	102.52	116.96	127.23	170.96	1036.78	226.74	57.97	336.93	70.31	176.36	105.03	30.44	18.39	19.3	88.02
Breast_Normal.Tissue_Ducts GSM272197	353.75	157.01	658.66	383.48	24.53	243.01	36.88	30.95	85.13	67.72	185.71	80.66	14.83	138.28	331.83	18.7	242.06	244.82	122.97	79.14	74.53	132.97	1074.76	169.53	46.53	236.11	87.54	191.12	76.52	21.21	20.34	19.28	100.04
Breast_Normal.Tissue_Ducts GSM272198	185.94	337.23	1028.41	191.97	13.77	321.08	25.73	31.33	72.97	25.37	90.72	68.7	14.09	125.34	112.43	21.08	280.98	284.33	89.82	72.77	70.86	531.97	591.4	168.62	60.07	141.78	61.54	490.22	50.68	40.81	26.53	20.58	131.18
Breast_Normal.Tissue_Ducts GSM272199	286.62	186.55	1125.23	247.09	17.47	207.59	28.07	31.08	75.6	27.72	232.58	57.84	13.17	129.56	190.97	17.92	201.15	213.43	91.04	63.55	155.15	153.47	1201.48	139.44	54.05	288.37	52.27	177.23	53.91	31.39	35.02	20.15	143.32
Breast_Normal.Tissue_Ducts GSM272201	56.49	344.1	1182.89	162.3	13.28	152.47	22.2	27.17	82.8	17.16	214.58	105.57	12.95	115.09	85.84	18.29	220.08	351.19	89.4	50.19	48.03	954.3	713.17	167.84	67.79	176.48	79.79	497.93	49.57	58.92	26.36	20.34	191.39
Breast_Normal.Tissue_Ducts GSM272202	79.19	460.58	1599.16	146.58	14.76	157.04	27.93	28.37	66.94	23.76	135.92	67.56	14.9	114.47	62.71	18.45	196.45	213.75	103.51	143.78	41.08	353.31	730.43	175.19	66.72	74.8	62.51	626.9	43.35	58.76	27.33	19.62	204
Breast_Normal.Tissue_Ducts GSM272204	72.8	469.83	970.11	126.78	15.95	103.98	26.22	22.41	65.37	22.02	141.06	63.76	16.47	135.4	43.12	17.58	208.38	357.1	114.92	84.51	73.55	413.17	903.26	189.22	63.75	169.82	51.61	596.8	66.31	44.57	29.06	19.61	180.22
Breast_Normal.Tissue_Ducts GSM272205	59.38	499.59	1016.72	145.84	13.95	135.92	30.14	36.47	58.3	33.63	120.95	81.36	14.74	90.02	77.31	19.64	148	220.48	111.68	45.91	50.55	381.2	897.4	190.26	69.72	137	56.52	523.52	54	31.22	22.14	19.73	206.92
Breast_Normal.Tissue_Ducts GSM272206	118.62	332.5	1034.06	112.88	14.96	164.65	23.55	28.59	72.09	24.5	74.8	109.65	14.76	170.08	50.3	19.25	229.46	200.74	126.12	51.22	44.07	750.03	1010.67	212.56	64.17	127.9	54.09	734.44	63.58	51.89	30.98	19.77	194.09
Breast_Normal.Tissue_Ducts GSM272207	157.5	231.01	1133.6	127.93	14.76	102.56	21.49	28.26	67.33	24.76	75.6	81.3	13.49	143.36	64.33	17.81	196.3	325.11	95.66	43.21	65.03	563.94	1054.69	180.49	66.35	203.59	65.35	667.95	43.77	55.66	25.08	19.55	188.55
Breast_Normal.Tissue_Ducts GSM272210	278.05	324.35	881.73	131.3	14.21	127.18	21.01	26.89	61.17	18.5	210.62	111.18	16.56	122.77	50.97	17.88	206.64	139.41	75.17	80.9	44.31	814.57	1165.63	187.47	76.36	237.34	60.16	909.8	58.27	83.65	26.7	19.96	135.28
Breast_Normal.Tissue_Ducts GSM272212	46.25	663.75	1318.97	158.94	13.59	207.53	24.41	29.59	79.12	18.77	410.89	68.2	13.69	163.25	61.86	17.05	192.02	147.72	96.55	50.27	39.92	1155.1	585.81	212.23	71.5	90.18	60.59	808.89	45.74	86.1	29.2	20.42	157.39
Breast_Normal.Tissue_Ducts GSM272214	60.43	635.39	1110.58	154.77	16.47	159.43	31.45	28.93	82.07	18	279.73	73.95	15.94	137.49	61.69	18.43	221.15	170.79	106.99	39.22	45.71	849.52	566.64	192.2	71.07	100.63	50.56	982.7	39.72	85.5	27.96	19.33	175.97
Breast_Normal.Tissue_Ducts GSM272215	302.96	342.18	713.86	96.78	16.04	78.61	23.97	31.72	73.86	18.43	138.81	70.56	16.37	95.9	53.92	18.12	226.91	154.07	76.1	54.35	185.16	880.21	932.66	184.41	66.49	181.43	58.9	752.68	50.48	103.26	26.4	19.65	149.88
Breast_Normal.Tissue_Ducts GSM272218	43.64	613.32	835.91	78.9	19.76	221.83	24.41	31.73	66.27	32.97	166.03	121.01	15.99	81.23	58.05	17.57	210.9	131.24	97.95	53.15	56.34	430	1224.52	185.89	65.79	134.6	59.27	813.28	54.63	63.61	22.19	18.93	200.24
Breast_Normal.Tissue_Ducts GSM272219	105.2	508.5	851.46	107.83	13.47	228.75	25.03	33.5	74	31.62	151.48	94.48	16.59	121.44	67.46	20.17	219.52	129.16	105.95	75.92	51.51	475.5	1117.84	176.4	64.16	123.2	61.73	875.58	55.5	59.61	26.85	19.86	176.57
Breast_Normal.Tissue_Ducts GSM272220	201.7	361.14	943.12	148.15	14.07	104.7	28.12	34.1	123.08	21.36	66.49	88.16	22.37	146.08	69.35	20.22	232.52	269.83	123.17	34.16	201.61	396.48	706.67	193.76	57.93	118.82	96.2	525.52	55.04	55.28	34.45	21.3	220.53
Breast_Normal.Tissue_Ducts GSM272222	314.13	395.33	704.62	112.45	18.3	90.7	26.53	29.81	64.28	15.49	214.85	134.86	17.75	120.02	103.79	17.6	174.89	154.56	101.14	220.53	49.99	731.19	844.29	186.03	70.24	199.69	58.66	716.69	47.44	130.25	27.55	19.2	195.08
Breast_Normal.Tissue_Ducts GSM272223	260.4	290.24	1464	154.62	17.25	115.11	27.08	39.68	116.96	27.76	329.61	122.77	13.17	102.75	125.34	15.99	305.11	190.82	98.95	44.59	60.46	337.93	649.87	261.31	81.04	154.81	72.16	675.35	75.81	64.05	29.64	21.28	196.49
Breast_Normal.Tissue_Ducts GSM272224	225.99	363.67	996.83	148.19	17.86	57.8	25.02	26.32	84.31	20.49	89.36	130.68	20.82	95.85	96.38	16.25	242.31	148.44	96.36	43.1	308.79	287.58	741.76	227.92	63.29	304.18	66.18	555.98	56.79	58.31	26.04	19.54	121.33
Breast_Normal.Tissue_Ducts GSM272226	131.53	322.2	1208.16	116.14	17.97	233.73	25.57	35.83	97.51	24.13	262.43	80.41	18.36	150.53	62.62	15.22	221.95	163.61	63.51	33.92	69.58	513.99	936.67	219.75	85.35	87.99	73.72	932.07	68.02	51.76	26.22	20.53	134.24
Breast_Normal.Tissue_Ducts GSM272227	420.57	339.25	1173.74	137.13	18	185.66	25.96	35.25	89.12	22.54	203.74	205.29	15.65	108.81	74.72	16.58	243.01	99.09	99.39	24.76	111.68	198.18	921.35	233.67	86.46	117.51	54.58	771.33	60.35	54.95	30.06	18.8	120.24
Breast_Normal.Tissue_Ducts GSM272228	378.49	376.6	1093.93	146.05	16.1	135.53	27.46	40.81	74.55	22.89	174.2	133.35	14.96	111.01	104.46	19.73	239.4	169.07	107.21	30.58	131.43	269.98	1086.14	213.98	63.41	166.93	59.77	987.82	75.65	50.85	28.6	19.32	147.57
Breast_Normal.Tissue_Ducts GSM272229	868.09	244.5	829.9	139.28	14.45	104.6	26.83	29.63	76.39	22.09	116.91	101.96	15.21	101.09	124.43	17.96	198.54	225.07	99.41	30.99	126.03	310.38	901.64	202.77	73.52	121.36	50.74	781.01	44.62	69.94	26.21	20.71	161.59
Breast_Normal.Tissue_Ducts GSM272230	160.14	350.46	861.2	142.43	14.92	66.22	29.18	28.89	61.57	29.61	77.72	63.23	13.97	129.1	66.35	18.21	194.35	283.32	102.77	57.11	67.26	368.75	855.78	151.81	71.91	142.6	50.38	1005.29	92.81	111.01	34.33	19.86	160.88
Breast_Normal.Tissue_Ducts GSM272232	173.46	290.64	959.74	192.89	17.63	60.45	27.89	28.63	88.22	21.65	68.36	80.08	17.65	124.93	138.61	16.67	219.12	244.89	112.53	52.57	148.77	688.3	589.19	204.62	67.57	193.46	48.55	724.33	53.74	73.75	26.6	21.24	175.23
Breast_Normal.Tissue_Ducts GSM272233	524.94	195.85	986.52	217.94	15.94	73.31	28.26	43.54	121.41	21.18	37.89	84.59	19.24	196.2	122.3	17.04	252.88	133.95	137.6	21.33	239.15	53.38	676.95	228.63	62	85.6	65.41	634.86	67.32	61.68	38.06	21.47	145.45
Breast_Normal.Tissue_Ducts GSM272234	484.08	269.68	1071.04	198.03	17.82	98.35	25.16	25.21	70.89	24.97	109.85	63.65	13.91	129.07	75.26	18.01	227.39	275.78	109.14	32.66	94.67	363.9	637.07	204.62	68.99	121.07	69.94	895.78	37.62	66.71	31.14	21.84	149.91
Breast_Normal.Tissue_Ducts GSM272235	658.94	242.44	1360.1	107.85	22.29	152.37	26.75	26.84	99.11	24.51	125.13	114.47	17.6	111.29	50.47	17.02	276.17	168.53	91.33	39.3	110.85	325.77	606.35	251.93	57.21	158.89	71.35	572.61	68.76	41.06	29.83	20.36	208.96
Breast_Normal.Tissue_Ducts GSM272236	119.06	384.57	728.26	110	17.1	138.65	30.54	28.09	61.26	34.21	229.05	125.28	17.75	106.67	224.88	17.8	167.87	107.83	123.31	70.85	77.46	559.7	1008.64	175.62	66.83	290.72	51.55	667.35	82.41	55.42	21.3	20.01	134.57
Breast_Normal.Tissue_Ducts GSM272237	918.54	198.49	907.59	132.43	20.72	88.49	28.12	31.45	71.98	17.42	55.15	66.78	18.27	139.18	100.45	17.81	281.91	216	96.14	32.91	459.11	188.04	577.51	175.7	61.14	370.03	70.85	522.54	67.85	49.49	31.63	20.93	159.01
Breast_Normal.Tissue_Ducts GSM272238	488.09	344.32	744.74	113.32	16.79	105.91	25.89	34.31	65.05	17.59	94.14	129.65	14.84	132.47	67.72	18.59	206.33	144.09	118.56	70.95	131.58	650.45	895.78	172.02	69.97	365.47	64.21	721.87	63.37	64.65	26.77	18.99	157.54
Breast_Normal.Tissue_Ducts GSM272239	557.95	261.87	865.63	123.08	18.67	94.4	28.3	32.45	59.86	16.22	79.63	71.61	15.29	120.67	55.3	19.48	240.1	178.95	108.89	37.48	225.82	463.94	769.35	205.6	68.02	207.02	59.76	679.44	51.33	53.12	29.2	19.48	214.91
Breast_Normal.Tissue_Ducts GSM272240	523.52	336.14	723.27	122.36	17.48	105.52	23.98	28.9	67.36	16.72	97.11	69.28	16.83	130.9	58.05	18.72	168.83	154.62	90.74	94.63	96.92	723.98	838.69	202.31	66.05	279.81	54.64	699.02	66.68	63.4	24.05	20.81	178.19
Breast_Normal.Tissue_Ducts GSM272241	357.52	262.8	571.69	110.98	18.66	242.83	28.03	30.09	66.29	26.73	102.89	118.82	16.29	124.08	89.1	18.96	229.7	136.08	139.34	53.08	100.82	551	1377.37	191.54	70.02	246.44	57.94	769.78	75.19	63.33	31.89	18.98	151.92
Breast_Normal.Tissue_Ducts GSM272244	78.28	655.98	962.2	106.13	13.61	186.96	24.92	30.24	75.28	18.38	169.41	90.42	15.58	130.77	59.76	19.01	227.86	143.88	93.05	218.85	46.04	975.7	735.51	180.94	70.89	61.78	54.42	781.44	48.15	125.04	27.16	19.01	166.73
Breast_Normal.Tissue_Ducts GSM272248	58.66	553.79	1007.32	139.08	15.26	145.31	27.22	24.96	70.13	17.09	186.41	130.83	13.29	140.83	66.13	18.05	176.74	124.08	107.23	133.76	47.36	1533.81	692.47	183.92	69.57	93.73	53.11	705.99	52.89	106.49	25.84	22.14	126.47
Breast_Normal.Tissue_Ducts GSM272249	36.67	462.82	1289.86	141.68	16.54	124.34	24.58	25.03	84.33	15.25	108.56	86.98	19.43	136.44	71.59	18.09	214.3	104.17	110.54	103.48	67.19	468.34	722.57	175.92	59.57	49.87	60.18	754.62	60.12	70.7	22.37	20.76	167.25
Breast_Normal.Tissue_Ducts GSM272250	45.27	561.48	854.83	108.03	12.06	112.41	22.76	28.11	66.56	14.42	176.62	128.08	12.81	121.58	50	18.26	234.04	134.76	97.46	114.33	39.37	619.13	798.14	156.47	72.77	86.35	45.68	957.95	51.44	112.09	23.75	19.88	164.1
Breast_Normal.Tissue_Ducts GSM272251	33.53	614.9	915.81	96.31	16.7	140.35	23.27	28.73	77.68	19.24	178.11	95	13.17	109.06	53.38	19.28	227.99	107.7	105.91	103.36	41.16	614.64	675.35	181.98	67.21	75.68	67.47	857.27	49.95	100.47	23.35	20.2	222.58
Breast_Normal.Tissue_Ducts GSM272256	294.56	324.91	1022.86	140.65	16.19	95.25	31.93	26.55	73.21	16.25	92.29	87.69	16.36	142.5	83.49	17.81	202.31	229.22	103.91	40.52	183.42	266.58	702.33	236.62	63.19	178.28	55.18	861.2	45.55	84.03	27.17	23.13	130.25
Breast_Normal.Tissue_Ducts GSM272257	641.85	327.97	851.94	105.18	15.41	112.8	20.38	34.32	74.47	19.46	361.79	122.73	18.6	118.06	68.06	15.92	235.44	186.87	105.03	41.09	79.07	263.71	903.26	222.18	69.67	128.94	64.69	871.1	58.79	90.86	30.81	20.77	182.56
Breast_Normal.Tissue_Ducts GSM272258	198.03	532.38	947.18	125.13	15.43	95.53	28.87	30.94	83.69	12.59	382.15	146.79	13.23	130.02	77.31	18.37	254.21	181.57	101.49	25.29	68.63	520.77	859.23	243.54	66.5	92.02	47.25	850.46	40.89	117.04	24.97	20.01	220.98
Breast_Normal.Tissue_Ducts GSM272259	239.27	336.04	882.77	128.88	19.09	124.43	25.21	24.9	77.63	19.23	316.22	237.6	15.25	149.84	66.95	17.47	227.75	129.54	89.66	38.01	64.06	951.33	758.81	233.18	69.68	63.51	59.29	934.4	50.48	105.79	26.39	19.76	159.43
Breast_Normal.Tissue_Ducts GSM272260	120.56	345.87	874.61	126.47	16.06	80.47	23.57	33.28	64.94	18.2	198.83	167.34	17.81	167.3	92.33	17.08	258.93	219.29	94.19	48.74	142.78	894.23	701.65	196.79	75.6	112.82	57.52	806.76	50.11	83.06	38.16	22.19	174.2
Breast_Normal.Tissue_Ducts GSM272261	329.1	324.82	658.94	147.69	16.18	126.26	25.74	31.71	69.55	19.6	101.6	128.18	17.69	124.87	113.91	19.26	191.35	252.2	90.52	34.39	149.27	1038.22	688.3	184.32	75.3	96.63	45.41	729.01	66.94	128.14	19.47	19.79	150.6
Breast_Normal.Tissue_Ducts GSM272263	48.93	554.68	873.1	117.84	14.89	136.25	23.64	30.15	85.78	21.28	193.13	106.17	17.79	141.13	49.07	18.4	238.48	147.47	115.14	38.6	40.12	685.16	844.76	211.81	62.38	60.32	86.67	943.12	62.61	99.07	36.39	19.78	245.21
Breast_Normal.Tissue_Ducts GSM272264	29.91	661.64	959.74	103.06	14.15	106.34	29.86	26.93	68.3	27.42	213.98	80.95	14.09	131.46	52.48	17.65	211.59	120.19	97.44	50.53	42.59	1024.28	994.89	178.64	64.13	72.57	49.95	1046.02	52.92	85.67	30.33	19.21	193.76
Breast_Normal.Tissue_Ducts GSM272265	65.87	427.45	1200.57	125.7	15.45	140.25	25.83	28.73	90.2	18	192.3	75.9	16.37	148.58	90.82	15.5	270.63	198.09	97.9	45.45	58.49	452.51	784.32	213.75	76.59	74	77	928.66	49.34	106.74	30.79	20.9	223.67
Breast_Normal.Tissue_Ducts GSM272266	333.68	261.31	907.59	94.36	17.51	166.85	25.93	28.96	53.39	36.84	131.71	74.5	16.45	126.39	56.38	17.03	150.46	175.92	101.96	73.55	61.45	451.26	820.41	184	74.06	195.51	44.12	788.85	53.46	69.04	26.96	19.78	209.92
Breast_Normal.Tissue_Ducts GSM272268	187.71	186.96	1738.47	89.62	23.69	207.17	26.34	33.41	102.89	33.31	77.31	72.57	20.96	137.66	103.91	18.42	337.93	153.73	151.22	36.53	208.96	301.25	438.76	256.6	63.95	174.97	98.6	593.33	140.62	45.64	23.09	20.34	235.13
Breast_Normal.Tissue_Ducts GSM272269	45.48	650.45	937.84	91.21	17.56	218.17	30.17	34.93	63.53	26.81	158.28	79.65	15.71	126.57	54.23	17.19	181.03	170.79	111.52	129.54	41.33	424.46	1005.99	186.96	64.36	131.24	75.31	763.51	70.37	46.72	31.99	19.56	190.68
Breast_Normal.Tissue_Ducts GSM272270	34.55	731.9	822.63	74.49	16.47	175.84	29.83	36.73	79.98	34.74	98.82	97.99	19.12	129.37	55.81	18.86	169.62	143.32	109.46	173.9	41.11	641.85	1056.88	198.73	63.67	65.81	73.92	765.42	64.02	55.97	22.37	20.22	171.04
Breast_Normal.Tissue_Ducts GSM272271	56.59	653.07	1109.74	74.95	18.69	262.09	24.81	43.23	75.2	20.27	175.33	76.18	16.09	139.18	57.17	16	167.25	163.32	110.8	64.37	42.29	488.09	1363.78	228.46	58.19	61.59	59.1	722.22	63.51	39.31	23.63	20.33	196.69
Breast_Normal.Tissue_Ducts GSM272273	504.39	289.2	919.11	93.14	16.36	117.9	25.65	30.61	71.05	19.13	46.84	73.74	17.35	142.87	74.16	18.16	186.68	182.47	131.05	40.86	307.13	253.62	718.03	199.73	62.56	150.82	77.4	605.34	67.33	49.3	33.93	20.6	177.8
Breast_Normal.Tissue_Ducts GSM272274	353.12	477.38	1284.42	135.28	15.78	199.04	27.16	25.46	88.47	24.64	146.5	72	14	107.9	51.26	17.6	215.67	203.22	128.82	67.12	199.18	219.52	880.21	202.21	67.44	119.79	85.73	608.16	72.42	41.93	32.26	19.52	168.13
Breast_Normal.Tissue_Ducts GSM272275	216.95	310.21	1568.97	149.59	29.01	215.79	27.19	53.63	93.81	21.86	140.25	113.11	13.32	167.17	72.12	15.69	224.3	151.22	106.79	43.87	103.01	268.15	589.44	261.45	59.77	69.88	74.66	664.35	66.78	53.21	26.83	21.59	246.83
Breast_Normal.Tissue_Ducts GSM272276	689.26	324.82	978.89	139.15	18.08	276.09	32.21	26.21	58.63	31.03	170.2	74.86	17.15	116.44	68.53	17.67	204.41	200.78	111.62	60.96	241.8	322.94	830.82	200.19	57.08	131.64	50.54	614.9	52.07	68.9	30.05	19.71	171.72
Breast_Normal.Tissue_Ducts GSM272277	184.84	404.78	1297.57	119.69	16.75	292.91	27.27	34.92	96.52	26.96	128.43	91.65	13.59	140.72	84.87	18.51	204.27	142.26	105.32	50.21	178.64	248.34	612.56	227.51	65.96	72.22	78.86	556.41	58.51	58.18	24.28	20.99	218.12
Breast_Normal.Tissue_Ducts GSM272278	399.02	268.15	969.5	113.11	21.13	63.71	28.83	30.72	69.35	15.28	81.18	77.56	15.55	136.28	97.64	17.68	220.75	208.64	117.3	41.89	289.03	390.21	701.31	215.84	67.29	145.66	45.03	691.17	65.94	88.61	27.25	20.41	170.54
Breast_Normal.Tissue_Ducts GSM272279	493.22	253.21	740.68	156.74	17.54	83.22	28.34	34.37	70.55	17.79	60.33	72.57	14.11	129.22	149.34	16.86	221.66	267.58	101.37	46.99	185.48	415.61	790.1	202.71	69.94	169.87	59.07	798.58	50.36	99.93	27.21	22.59	162.49
Breast_Normal.Tissue_Ducts GSM272281	704.33	445.47	1164.75	143.19	21.7	103.86	39.07	41	84.37	19.51	103.34	120.58	18.3	171.85	94.63	17.82	202.15	171.59	120.64	24.59	97.51	386.28	773.74	230.42	64.17	131.08	72.18	598.29	79.91	41.26	27.44	21.82	176.96
Breast_Normal.Tissue_Ducts GSM272282	422.79	286.62	1292.1	171.64	16.51	77.99	28.3	34.61	119.73	34.37	69.1	105.84	20.85	143.12	69.68	17.85	207.65	211.42	127.18	19.24	73.77	306.96	590.42	261.52	57.44	140.42	72.36	504.95	61.03	31.44	29.55	21.04	174.45
Breast_Normal.Tissue_Ducts GSM272283	612.81	241.55	953.71	115.66	23.62	114.76	25.51	48.98	66.03	19.7	93.43	69.32	16.93	132.34	117.6	17.81	232.7	158.51	117.32	66.47	528.95	181.71	530.17	158.94	66.51	178.33	55.2	477.88	61.91	65.2	27.2	20.51	187.25
Breast_Normal.Tissue_Ducts GSM272284	520.99	229.57	823.54	127.5	23.32	108.33	24.58	33.91	75.37	18.94	149.09	81.76	25.1	142.78	124.6	18.64	253.88	173.16	120.76	43.09	483.71	309.5	522.94	193.66	59.85	160.37	64.46	491.79	110.31	51.62	23.94	19.63	172.83
Breast_Normal.Tissue_Ducts GSM272285	307.13	408.9	1344.54	151.37	19.47	166.93	39.55	25.83	83.62	26.39	218.12	79.65	22.61	131.3	101.05	17.55	217.11	215.34	115.33	48.35	172.36	515.35	613.58	215.51	63.91	151.44	74.47	481.47	54.81	30.97	33.71	20.8	175.75
Breast_Normal.Tissue_Ducts GSM272286	121.53	655.7	1412.07	189.78	25.65	276.09	20.15	28.21	98.15	24.43	578.43	102.99	18.76	126.42	112.49	17.51	215.4	196.49	107.68	83.16	49.27	354.71	931.56	220.69	66.91	91.96	67.94	424.88	48.01	37.65	28.1	19.13	160.84
Breast_Normal.Tissue_Ducts GSM272288	75.86	503.27	1198.65	114.28	14.96	174.32	27.09	32.03	60.61	25.47	98.39	68.62	21.43	126.93	61.1	18.41	290.08	133.13	115.44	46.37	54.71	198.43	597.05	223.85	69.36	125.31	59.42	761.18	104.1	55.54	26.23	19.26	212.62
Breast_Normal.Tissue_Ducts GSM272291	109.59	423.05	1222.57	99.45	20.98	217.9	24.17	33.17	89.83	38.49	233.42	73.49	14.49	82.26	55.58	16.32	205.19	148.55	91.63	66.57	68.06	357.1	872.07	215.73	70.39	45.85	54.33	761.92	58.27	79.96	23.36	20.57	194.09
Breast_Normal.Tissue_Ducts GSM272292	98.13	509.63	1262.09	125.43	20.45	142.94	27.22	31.11	98.15	54.66	520.99	115.09	16.29	111.05	48.88	16.24	250.73	80.47	80.5	46.79	43.22	575.15	1123.59	180.76	75.07	70.09	59.91	820.41	59.12	93.33	26.82	20.1	212.07
Breast_Normal.Tissue_Ducts GSM272293	323.14	277.53	1288.79	143.85	20.69	104.15	27.58	36.73	76.25	52.64	161.36	90.22	17.32	183.92	79.63	18.24	252.48	152.77	104.65	38.4	132.47	372.66	514.38	241.62	61.54	70.95	84.75	478.57	63.8	55.05	26.58	18.09	191.87
Breast_Normal.Tissue_Ducts GSM272294	260.55	323.23	1782.39	165.71	16.22	113.09	25.43	34.21	85.17	21.41	232.76	92.1	15.04	115.68	59.93	17.19	178.5	140.86	98.85	30.29	108.23	397.75	566.41	207.27	59.18	86.88	64.63	484.75	64.26	36.88	25.47	19.43	199.94
Breast_Normal.Tissue_Ducts GSM272295	144.93	240.22	1344.54	122.73	20.58	174.59	33.54	29.68	80.34	57.19	162.53	112.61	16.49	156.51	72.16	16.89	243.86	100.31	88.71	106.71	43.17	244.55	1075.51	274.74	71.8	120.13	66.9	718.03	102.12	34.49	25.17	18.52	258.1
Breast_Normal.Tissue_Ducts GSM272296	347.94	301.69	1163.86	137.83	26.94	147.93	31.8	34.98	96.2	31.05	267.22	103.1	16.04	131.68	49.94	18.51	239.27	109.67	108.21	39.43	59.3	145.24	830.36	252.34	56.54	104.46	95.31	590.67	64.13	39.13	28.99	19.22	242.31
Breast_Normal.Tissue_Ducts GSM272297	213.32	317.59	1151.58	115.27	20.62	199.29	25.93	42.36	107.4	27.38	190.73	110.41	19.84	150.42	64.7	18.63	299.23	128.88	104.75	45.24	36.44	225.24	718.03	270.41	69.84	88.08	75.66	695.4	81.3	36.39	24.88	19.67	259.84
Breast_Normal.Tissue_Ducts GSM272298	225.17	238.03	1365.01	147.33	18.17	247.88	33.21	40.27	116.17	28.03	145.76	92.12	21.36	182.73	86.93	18.18	246.12	228.98	173.72	37.2	195.17	246.05	377.54	314.95	67.96	72.09	160.8	531.16	71.11	41.04	27.2	22.35	155.12
Breast_Normal.Tissue_Ducts GSM272299	787.21	211	994.89	154.59	18.63	154.74	23.6	37.65	78.82	17.88	73.94	88.53	20.03	180.13	124.52	17.72	269.98	232.63	126.03	21.91	462.98	280.2	606.85	248	57.32	133.82	98.39	479.44	72.96	75.13	29.59	21.53	217.34
Breast_Normal.Tissue_Ducts GSM272302	86.88	230.11	1833.65	150.13	22.17	88.69	27.61	44.83	145.48	39.53	533.19	125.58	19.68	211.59	67.78	16.9	389.24	204.72	145.45	32.66	60.97	319.04	397.5	285.67	66.21	122.91	146.12	711.44	76.08	35.82	19.94	20.78	206.64
Breast_Normal.Tissue_Ducts GSM272303	568.93	303.66	680.66	134.6	14.48	118.68	22.65	32.91	84.45	13.83	154.97	88.65	13.6	114.76	75.94	17.63	194.29	151.33	81.85	33.16	88.35	757.66	765.84	213.92	72.38	116.41	54.42	722.57	42.45	123.58	24.53	20.73	173.13
Breast_Normal.Tissue_Ducts GSM272305	59.25	647.57	774.11	78.03	18.92	117.7	25.99	29.03	109.34	16.4	157.58	79.18	15.83	188.37	58.31	18.62	229.4	109.69	107.36	49.92	35.15	1163.86	546.32	167.67	68.46	92.85	55.18	738.42	50.36	64.53	32.37	21.39	200.84
Breast_Normal.Tissue_Ducts GSM272306	58.29	609.17	1115.44	86.31	17.05	118.64	38.94	39.55	73.33	23.36	144.02	82.19	16.05	143.5	40.59	18.05	201.96	140.42	113.56	190.16	35.42	989.05	614.13	164.73	61.62	67.94	56.71	686.11	48.12	68.73	30.5	19.4	170.96
Breast_Normal.Tissue_Ducts GSM272307	50.57	515.35	1118.69	90.84	15.46	104.08	31.45	36.39	70.58	25.31	191.63	78.48	14.83	155.6	58.88	17.77	200.49	111.11	86.12	64.1	46.33	937.26	750.76	195.42	62.94	59.56	69.33	951.33	54.89	83.52	34.99	20.4	152.51
Breast_Normal.Tissue_Ducts GSM272308	334.46	260.47	1106.59	136.28	16.33	70.82	19.51	37.17	79.88	19.68	175.02	155.07	17.27	107.6	145.1	15.97	287.5	151.33	89.92	32.12	550.77	495.42	772.93	161.23	76.82	145.31	71.76	780.2	82.85	78.43	31.6	20.77	129.9
Breast_Normal.Tissue_Ducts GSM272311	208.92	460.86	831.29	101.67	16.89	137.4	25.69	32.45	70.39	21.07	84.92	87.02	19.21	112.72	60.88	18.67	175.45	132.25	85.24	64.79	45.8	779.39	743.66	207.69	61.26	85.43	61.58	1180.11	57.72	136.61	25.56	20.18	138.99
Breast_Normal.Tissue_Ducts GSM272312	137.95	303.91	838.23	126.12	15.17	93.08	30.75	35.69	71.97	18.33	94.55	83.14	13.56	135.24	77.91	16.19	235.99	256.6	99.39	34.54	144.72	403.24	771.76	228.4	55.41	106.74	58.58	766.58	47.84	99.43	26.71	22.42	138.25
Breast_Normal.Tissue_Ducts GSM272313	311.98	284.33	1155.1	142.02	18.35	87.06	30.37	31.65	69.83	20.95	282.54	64.05	17.49	132.65	88.35	17.36	254.28	171.72	93.62	43.03	199.69	309.22	670.46	202.81	64.37	98.02	62.71	848.11	50.88	87.09	24.26	20.95	177.27
Breast_Normal.Tissue_Ducts GSM272314	314.67	279.58	1011.3	113.35	19.48	86.71	30.05	32.32	74.13	23.72	133.44	81.61	18.63	136.01	78.43	16.97	182.06	132.4	96.9	48.25	182.59	417.66	777.77	195.61	75.06	118.12	63.57	947.77	53.63	78.24	20.23	20.43	182.78
Breast_Normal.Tissue_Ducts GSM272315	417.52	275.04	966.48	125.43	15.58	98.39	27.6	36.34	71.52	20.88	125.49	93.81	19.26	111.14	94.88	16.71	216.23	148.48	90.96	45.74	347	402.96	706.67	216.39	77.13	159.43	81.44	844.76	49.78	75.22	26.08	21.02	201.96
Breast_Normal.Tissue_Ducts GSM272317	127.14	485.66	932.07	75.82	19.1	206.6	25.37	32.32	65.79	18.75	454.08	103.04	16.24	112.3	59.15	17.68	229.99	116.71	96.76	57.48	45.74	365.37	848.58	183.05	75.79	48.7	60.83	1031.19	55.37	93.35	20.59	20.55	192.11
Lung_Normal.Tissue_Bronchus GSM175978	54.31	320.53	1421.21	175.97	17.97	76.26	21.88	23.63	74.92	20.07	29.51	71.32	14.03	113.22	97.84	17.48	155.72	239.85	79.36	56.74	43.18	231.86	744.74	135.05	66.43	211.7	56.12	892.12	57.98	51.88	25.12	18.62	94.14
Lung_Normal.Tissue_Bronchus GSM175979	38.67	473.49	1308.77	112.04	16.65	76.72	16.5	24.87	100.61	19.54	59.6	87.5	17.94	159.97	107.58	18.7	194.58	190.06	99.25	32.24	85.67	133.73	487.92	229.09	73.86	178.11	51.8	803.25	52.06	81.03	28.93	19.6	148.15
Lung_Normal.Tissue_Bronchus GSM176022	52.95	293.07	1938.33	154.03	16.74	68.62	18.32	24.34	87.5	17.31	36.14	79.79	14.69	180.04	58.19	18.02	237.04	198.58	93.37	75.06	56.71	99.56	411.83	201.05	69.08	785.95	54	803.69	54.04	181.92	25.52	18.13	127.02
Central.Nervous.System_Normal.Tissue_Cerebral.Cortex GSM175843	1214.8	396.2	989.67	213.92	230.35	319.33	20.94	35.45	77.83	475.99	62.79	59.33	35.22	241.05	1269.46	18.91	369.8	599.53	82.95	32.01	2016.73	357.75	1041.75	146.33	72.62	56.41	178.28	1497.25	53.43	84.33	107.83	17.88	258.39
Central.Nervous.System_Normal.Tissue_Cerebral.Cortex GSM175844	557.06	551.42	811.47	189.07	148.12	340.14	23.46	27.95	89.42	488.09	135.34	64.24	29.44	273.77	2678.11	19.13	375.43	685.16	101.79	23.44	3874.25	117.7	535.45	184.32	83.8	55.43	158.31	1412.07	70.5	185.07	322.76	20.63	322.49
Central.Nervous.System_Normal.Tissue_Cerebral.Cortex GSM175845	945.41	585.57	1077.74	186.68	102.61	251.13	17.93	26.71	92.97	370.7	99.56	73	29.83	270.48	1048.93	17.15	374.26	530.17	106.69	28.51	3167	57.37	459.27	204.78	87	51.71	166.53	1484.13	53.33	294.07	194.54	18.12	350.46
Central.Nervous.System_Normal.Tissue_Cerebral.Cortex GSM175849	30.09	221.61	1169.28	203.78	700.63	276.53	19.23	55.42	201.9	90.3	73.56	47.79	67.87	247.88	794.72	18.59	315.13	871.59	85.32	29.91	1646.4	497.59	943.71	182.56	67.88	72.54	173.43	1396.4	49.28	106.03	36.55	19.77	124.46
Central.Nervous.System_Normal.Tissue_Cerebral.Cortex GSM175850	26.48	186.73	976.38	185.1	937.26	238.23	18.17	35.59	331.53	79.94	62.3	68.36	99.74	286.3	973.81	24.18	312.97	947.18	102.87	21.56	1765.43	602.79	806.32	151.66	61.85	56.52	154.29	1211.94	53.07	193.33	38.76	17.86	142.64
Central.Nervous.System_Normal.Tissue_Cerebral.Cortex GSM175851	34.41	196.35	992.28	193.76	897.96	164.34	17.38	61.01	233.36	68.69	102.07	48.61	46.43	222.46	1068	22.92	311.01	1022.16	78.77	31.77	2918.48	799.86	1101.76	198.58	83.22	66	286.46	1462.58	53.94	260.33	39.09	19.61	168.74
Central.Nervous.System_Normal.Tissue_Cerebral.Cortex GSM175852	35.64	118.64	1659.12	198.49	122.77	73.02	24.6	28.06	91.04	388.1	85.3	62.44	35.03	309.05	335.83	19.28	331.35	1084.64	72.24	87.21	1330.45	193.37	1376.13	143.81	81.61	63.11	248.86	1677.74	46.71	71.94	47.63	20.13	118.09
Central.Nervous.System_Normal.Tissue_Cerebral.Cortex GSM175853	27.5	131.24	1784.62	251.06	133.48	82	25.42	22.31	77.13	448.51	50.07	72.76	33.19	326.15	389.83	16.24	367.5	1026.34	87.68	112.67	815.02	249.19	1102.6	164.57	79.62	41.91	330.75	1351.64	58.68	42.27	40.89	16.68	156.62
Central.Nervous.System_Normal.Tissue_Cerebral.Cortex GSM175854	37.16	130.46	1712.4	233.78	102.07	75.17	29.57	28.14	70.67	427	44.9	62	29.43	319.97	473	17.02	305.56	677.89	79.48	85.05	2905.36	375.2	1337.39	156.39	74.25	47	168.99	1137.85	65.21	76.36	36.76	19.15	113.77
Central.Nervous.System_Normal.Tissue_Cerebral.Cortex GSM175862	885.9	379.88	1023.57	177.84	215.79	328.83	20.38	25.12	91.47	651.04	51.54	51.46	45.68	228.57	1202.4	22.84	314.87	1054.69	83.69	26.4	3598.3	311.46	1155.1	154.97	76.7	43.36	181.08	1290.93	43.6	104.79	217.5	18.03	242.58
Central.Nervous.System_Normal.Tissue_Cerebral.Cortex GSM175863	644.13	222.98	1039.66	176.57	317.5	468.34	24.83	31.69	76.75	524.94	71.74	50.56	32.56	219.35	568.93	24.84	252.48	1335.16	82.48	29.33	4143.4	593.09	1297.57	130.62	72.9	63.24	242.06	1165.63	45.77	115.92	195.17	19.15	199.44
Central.Nervous.System_Normal.Tissue_Cerebral.Cortex GSM175864	729.37	272.63	1079.24	176.71	210.68	349.51	21.73	30.26	83.56	556.41	50.67	47.88	35.22	201.55	708.73	21.11	262.92	753.83	97.88	33.97	4941.73	725.43	1378.61	167.71	79.35	58.04	267.65	1350.52	42.25	139.44	130.68	18.99	200.09
Central.Nervous.System_Normal.Tissue_Cerebral.Cortex GSM175874	582.94	413.03	1261.04	140.42	156.05	449.41	26.17	34.88	92.89	426.85	81.53	60.51	29.86	261.23	887.99	23.39	348.16	588.75	104.63	29.84	5701.4	553.79	1305.42	173.08	71.43	52.81	177.71	1564.08	69.86	50.02	88.08	21.14	124.96
Central.Nervous.System_Normal.Tissue_Cerebral.Cortex GSM175875	982.01	361.04	1038.22	196.39	280.9	327.28	24.14	41.82	74.39	455.81	56.31	62.99	46.47	264.5	1066.52	21.6	416.83	623.91	92.68	31.04	3326.76	423.76	904.89	130.4	77.38	53.83	342.79	1295.33	69.78	57.75	132.4	19.4	187.01
Central.Nervous.System_Normal.Tissue_Cerebral.Cortex GSM175876	660.45	393.44	1046.75	151.88	242.96	361.14	24.86	37.81	75.99	536.86	87.21	56.52	50.79	209.5	1058.42	22.62	300.75	703.98	105.45	37.7	3566.76	604.84	1413.35	122.97	76.55	52.43	362.01	1270.52	56.16	76.59	141.06	20.34	192.11
Central.Nervous.System_Normal.Tissue_Cerebral.Cortex GSM175907	33.78	144.44	1035.42	254.43	92.35	109.87	35.54	29.17	95.68	166.69	36.91	56.63	33.07	295.46	177.18	19.85	258.8	518.61	117.51	256.87	350.34	451.88	396.97	198.43	116.14	38.35	232.52	1231.41	61.28	81.73	62.53	17.75	244.18
Central.Nervous.System_Normal.Tissue_Cerebral.Cortex GSM176017	802.41	417.52	1404.17	217.17	180.94	463.3	20.96	27.35	98.33	430.42	88.37	54.67	29.57	283.64	843.82	23.31	435.64	1004.67	106.62	31.53	3546.3	438.76	770.95	165.34	69.02	63.32	239.54	1209.09	68.96	135.53	193.72	18.83	221.05
Central.Nervous.System_Normal.Tissue_Cerebral.Cortex GSM176030	31.31	127.42	1549.62	391.56	105.95	106.64	24.77	29.75	91.29	446.37	61.81	80.5	33.02	339.44	487.21	17.06	445.01	749.25	90.3	55.84	948.96	211.91	967.69	155.52	81.23	59.17	228.29	1120.32	49.46	34.25	34.97	18.55	122.13
Central.Nervous.System_Normal.Tissue_Cerebral.Cortex GSM176031	25.14	105.2	1442.94	449.41	143.12	96.03	36.6	30	101.86	489.68	126.05	57.72	23.32	285.43	426.85	18.68	380.12	921.35	71.41	85.24	1371.18	181.57	1048.93	181.61	62.4	61.78	220.19	1016.01	35.74	99.59	34.16	21.64	93.92
Central.Nervous.System_Normal.Tissue_Cerebral.Cortex GSM176033	654.8	255.24	734.44	205.81	224.6	346.38	26.74	29.62	73.62	648.74	94.88	53.94	59.22	211.32	805.87	21.35	265.56	577.75	89.96	26.63	3536.24	647.57	1088.48	132.34	76.8	43.7	166.9	988.43	47.49	82.91	106.67	18.6	238.54
Central.Nervous.System_Normal.Tissue_Cerebral.Cortex GSM176045	1093.17	436.37	1377.37	166.57	158.31	448.67	23.06	44.96	124.25	296.71	119.04	68.19	36.97	348.35	1128.59	24.74	441.26	471.33	183.83	43.26	3456.75	278.67	676.34	138.22	87.04	58.85	250.4	914.09	51.22	70.31	107.98	20.12	222.63
Central.Nervous.System_Normal.Tissue_Cerebral.Cortex GSM176048	30.09	138.45	2291.22	249.07	59.65	154.56	36.1	34.94	119.63	226.46	63.18	62.8	23.95	424.05	204.87	18.52	355.47	660.72	132.53	132.06	936.67	224.94	436.1	178.33	118.9	63.51	412.09	1104.13	73.06	64.33	45	20.39	154.11
Central.Nervous.System_Normal.Tissue_Cerebral.Cortex GSM176056	639.59	261.04	1449.96	187.38	183.05	623.65	24.09	42.43	101.72	359.71	71.49	59.38	33.71	333.1	483.71	23.27	491.79	864.13	163.65	49.94	3663.48	432.6	375.79	172.15	66.4	81.48	325.29	1238.43	60.25	86.46	176.31	20.22	256.34
Central.Nervous.System_Normal.Tissue_Cerebral.Cortex GSM176060	654.52	343.79	1276.87	179.3	136.7	450.04	23.13	40.89	140.9	387	114.44	64.74	31.23	383.72	747.74	23.64	547.38	537.31	138.61	42.21	3466.35	430.15	505.13	158.74	85.69	68.76	235.75	1043.2	51.23	82.12	164.81	19.64	159.94
Central.Nervous.System_Normal.Tissue_Cerebral.Cortex GSM176069	412.37	283.79	1476.74	167.54	92.78	307.47	25.76	34.49	117.9	512.67	219.02	102.96	35.6	278.9	1184.78	17.92	394.07	564.61	124.16	31.62	7391.24	400.65	1264.19	205.13	87.14	70.5	183.83	1793.3	48.01	39.99	110.85	22.02	171.8
Central.Nervous.System_Normal.Tissue_Cerebral.Cortex GSM176147	1135.33	474.68	1013.34	214.14	171.39	193.22	20.47	25.52	82	415.76	217.11	68.69	32.89	259.14	2214.55	21.2	487.58	696.41	100.2	38.25	2689.09	166.98	971.99	179.61	76.2	77.06	174.84	891.07	48.76	69.57	138.95	17.71	207.17
Central.Nervous.System_Normal.Tissue_Cerebral.Cortex GSM176148	404.39	384.94	958.54	167.75	130.71	302.1	23.63	35.27	78.24	537.9	95.31	50.68	39.84	255.38	988.43	23.4	326.72	690.55	78.66	36.96	3924.79	615.2	1218.68	163.21	65.33	85.11	201.15	1086.14	41.1	57.11	92.15	17.38	169.25
Central.Nervous.System_Normal.Tissue_Cerebral.Cortex GSM176153	46.4	264.2	1079.24	141.03	289.44	199.48	27.16	30.79	164.18	136.73	234.33	57.66	41.18	256.12	1592.3	24.38	365.24	602.79	74.11	41.37	4072.5	399.76	1316.69	204.56	70.25	54.88	222.86	901.14	77.71	107.4	43.43	18.16	159.71
Central.Nervous.System_Normal.Tissue_Cerebral.Cortex GSM176154	144.68	340.36	1299.73	199.58	599.78	239.9	22.26	27.19	212.72	216.89	179.56	50.73	30.79	260.33	1562.46	21.28	387.62	696.08	123.81	29.17	4278.83	287.26	803.69	172.74	62.52	88.45	164.65	1434.77	52.5	173.3	56.49	18.65	159.94
Central.Nervous.System_Normal.Tissue_Cerebral.Cortex GSM176157	32.67	145.84	1967.43	395.19	111.45	59.1	22.25	25.5	86.39	289.6	74.41	59.96	26.62	341.47	249.07	18.04	476.19	1176.51	72.33	305.03	1257.9	177.32	1674.02	178.76	85.99	49.02	258.25	1765.43	40.68	44.4	54.26	20.43	128.94
Central.Nervous.System_Normal.Tissue_Cerebral.Cortex GSM176158	33.9	145.98	1431.98	550.16	90.06	102.21	29.28	22.45	90.34	463.14	87	65.14	26.67	367.17	537.9	21.32	512.11	1097.8	107.18	131.9	1236.46	181.3	1360.1	160.14	94.07	38.01	272.42	1144.66	62.09	57.02	41.35	24.36	137.23
Central.Nervous.System_Normal.Tissue_Cerebral.Cortex GSM176159	30.66	101.37	1930.56	360.04	137.33	80.48	37.54	29.67	96.36	453.92	128.14	60.21	24.28	345.78	297.04	17.67	487.92	1034.7	78.58	249.66	1179.21	168.37	1491.35	178.54	83.38	35.7	216.78	1245.49	51.25	33.13	34.62	20.88	111.8
Central.Nervous.System_Normal.Tissue_Cerebral.Cortex GSM176160	30.42	184.52	1578.9	487.58	83.69	113.98	29.38	26.38	105.57	531.97	77.31	63.53	20.18	463.3	314.78	18.31	442.31	1155.1	72.3	100.38	1065.78	179.61	1515.31	236.06	94.97	52.68	301.69	959.14	64.12	65.57	30.27	21.03	155.83
Central.Nervous.System_Normal.Tissue_Cerebral.Cortex GSM176170	743.66	466.39	885.9	232.52	113.51	528.33	27.5	29.91	111.88	897.4	116.55	58.02	45.4	280.59	1050.38	22.26	502.89	820.86	107.03	36.84	4424.2	235.81	1165.63	216.95	74.42	37.84	189.64	1570.6	51.55	77.18	193.76	19.93	152.81
Central.Nervous.System_Normal.Tissue_Cerebral.Cortex GSM176171	617.03	297.12	1277.94	145.76	142.4	320.53	23.48	30.8	82.39	572.84	132.65	72.16	28.08	164.78	995.52	19.43	307.75	707.02	79.79	32.07	6112.3	618.06	1413.35	162.85	58.97	74.41	309.05	1377.37	46.34	94.67	87.44	19.73	205.4
Central.Nervous.System_Normal.Tissue_Cerebral.Cortex GSM176172	546.55	256.34	1157.66	207.22	139.64	505.13	31.17	36.4	136.14	689.26	155.22	59.86	26.1	338.85	791.37	22.04	388.37	920.77	126.3	38.14	3556.64	408.33	942.53	228.4	71.98	53.65	314.58	1410.7	46.86	105.64	151.73	17.32	214.52
Central.Nervous.System_Normal.Tissue_Cerebral.Cortex GSM176173	920.26	416.02	1092.34	143.46	304.94	391.7	21.18	31.79	88.75	780.2	89.74	47.37	37.48	233.6	985.22	24.04	401.68	1251.72	96.96	46.52	4086.64	340.24	1015.31	151.15	82.87	78.82	228.29	1427.92	40.75	65.87	200.49	19.02	193.17
Central.Nervous.System_Normal.Tissue_Cerebral.Cortex GSM176179	928.66	276.53	1082.39	195.81	207.07	378.49	26.09	33.92	98.29	853.35	130.64	58.05	32.79	217.5	1149.91	22.47	414.12	850.46	93.39	33.74	5222.41	412.77	1238.43	162.46	84.79	78.28	291.77	1430.6	63.55	74.11	131.43	19.77	114.04
Central.Nervous.System_Normal.Tissue_Cerebral.Cortex GSM176181	697.72	363.57	808.05	219.79	292.02	405.06	24.62	50.71	83.94	923.07	78.28	58.23	34.4	237.78	1214.8	22.29	357.52	1086.14	113.19	36.36	3861.65	493.22	1101.76	176.79	84.55	34.87	247.23	1215.81	61.16	96.99	161.79	19.09	132.25
Central.Nervous.System_Normal.Tissue_Cerebral.Cortex GSM176206	595.56	279.27	1159.43	192.11	164.42	422.35	27.07	38.05	97.99	777.77	159.43	56.11	28.75	200.34	669.81	18.62	429.59	1294.25	100.63	46.5	5520.95	244.3	1030.48	148.08	81.14	67.64	252.67	1333.96	67.89	116.47	213.1	20.89	183
Central.Nervous.System_Normal.Tissue_Cerebral.Cortex GSM176207	311.89	319.88	1187.49	201.15	96.29	382.65	24.7	30.79	99.99	595.31	138.75	72.71	18.25	219.63	902.2	17.44	435.79	1039.66	124.16	27.57	6795.67	58.16	637.91	173.77	75.54	95.31	166.85	1742.45	47.46	169.2	208.64	19.26	217.94
Central.Nervous.System_Normal.Tissue_Cerebral.Cortex GSM176214	726.84	331.44	899.51	191.83	239.27	426.03	18.61	33.52	78.38	642.7	85.17	48.73	27.92	233.67	947.18	22.51	479.6	775.35	91.29	34.29	3326.76	466.2	1193.93	150.38	63.65	64.45	320.7	1127.73	57.71	76.26	133.93	17.79	181.43
Central.Nervous.System_Normal.Tissue_Cerebral.Cortex GSM176215	771.33	436.52	1287.72	190.53	174.5	251.86	24.13	30.62	86.5	476.52	170.88	49.17	32.83	227.86	1079.99	19.07	423.35	601.82	93.16	28.84	5124.16	793.01	1300.91	177.8	64.78	77.05	223.96	1108.2	68.13	63.16	71.71	18.94	165.42
Central.Nervous.System_Normal.Tissue_Cerebral.Cortex GSM176293	815.02	207.22	953.71	180.98	272.86	357.3	27.94	34.69	101.3	814.18	191.97	69.49	42.46	228.03	1029.84	20.98	274.07	561.91	120.73	25.92	4713.23	681.94	1461.16	163.69	57.12	53.21	204.97	718.73	51.94	51.31	104.68	25.95	244.62
Central.Nervous.System_Normal.Tissue_Cerebral.Cortex GSM176344	982.01	360.49	1059.16	206.96	267.5	403.88	21.56	35.2	69.77	765.04	221.55	57.81	45.85	188.65	1074.76	22.89	328.83	875.58	89.2	30.25	4157.79	388.62	985.22	134.57	71.26	58.94	217.17	1326.95	45.12	94.62	201.09	17.7	159.24
Central.Nervous.System_Normal.Tissue_Cerebral.Cortex GSM176345	798.58	283.32	1079.24	166.19	221.95	292.58	25.73	27.22	76.13	593.09	188.84	50.23	47.69	184.41	1028.41	21.58	295.62	840.56	83.62	30.13	4963.7	491.79	1161.2	123.23	66.29	43.41	217.61	1585.48	44.12	99.83	183.33	19.81	210.62
Central.Nervous.System_Normal.Tissue_Cerebral.Cortex GSM176346	321.17	263.78	1422.59	122.24	74.52	124.16	27.75	28.48	78.43	315.48	133.42	50.26	26.34	147.62	1782.39	18.18	260.75	418.33	89.04	39.21	6344.98	883.81	1194.92	140.42	71.4	52.97	164.86	1618	42.27	62.53	83.67	18.2	207.38
Central.Nervous.System_Normal.Tissue_Cerebral.Cortex GSM176347	157.93	322.29	1112.2	171.89	67.26	262.16	26.61	21.12	117.54	200.39	76.54	71.2	19.05	397.75	1421.21	18.66	544.43	377.88	177.63	28.81	4581.49	309.42	415.35	240.1	94.09	84.45	159.01	653.93	52.45	171.17	186.17	16.54	292.83
Central.Nervous.System_Normal.Tissue_Cerebral.Cortex GSM176352	543.15	338.73	1000.7	174.71	357.3	397.5	26.77	27.65	80.03	666.75	108.99	46.33	50.58	197.39	722.22	21.37	310.04	1249.64	82.37	35.81	3753.97	543.34	1093.17	127.78	88.75	50.88	233.73	1313.32	45.59	83.94	207.43	18.73	185.66
Central.Nervous.System_Normal.Tissue_Cerebral.Cortex GSM176354	636.8	303.57	1123.59	139.89	259.14	331.92	22.68	29.26	72.28	582.94	109.8	50.18	47.44	164.57	728.26	18.09	316.4	1113.82	86.23	27.98	5520.95	900.64	1244.46	134.41	76.21	37.76	263.49	1283.26	44.31	106.67	190.11	20.19	178.42
Central.Nervous.System_Normal.Tissue_Cerebral.Cortex GSM176366	31.32	263.64	1296.49	154.44	1096.28	213.87	22.46	31.81	320.7	79.71	69.42	83.14	52.76	220.75	1080.81	18.35	359.59	490.22	154.85	30.91	2559.24	283.64	771.76	157.39	61.04	62.93	412.77	761.55	59.93	135.76	62.38	21.94	248.6
Female.Reproductive.System_Normal.Tissue_Cervix GSM175833	729.01	400.15	1577.15	96.85	17.1	56.11	18.52	23.79	69.06	21.83	23.26	92.37	15.07	110.52	227.86	17.84	137.33	111.68	94.85	44.72	55.53	104.24	805.87	113.35	79.23	277.45	57.6	1041.03	57.18	97.11	29.72	17.83	161.08
Female.Reproductive.System_Normal.Tissue_Cervix GSM176130	719.42	289.6	2118.31	157.93	19.16	41	20.28	22.92	75.09	20.82	32.09	280.04	14.6	122.85	126.63	17.48	127.84	166.19	68.62	87.5	72.64	38.61	1687.18	144.13	65.83	145.59	56.46	1878.28	48.01	65.38	30.25	21.69	132.03
Female.Reproductive.System_Normal.Tissue_Cervix GSM176135	406.75	336.04	1708.36	200.9	16.76	54.78	25.83	25.62	82.11	23.34	23.59	110.16	15.56	134.15	119.79	18.04	141.99	159.09	80.53	47.04	286.94	246.7	1397.66	149.88	67.49	311.46	58.72	1675.88	50.71	57.52	24.13	17.79	165.1
Female.Reproductive.System_Normal.Tissue_Cervix GSM176140	1068.74	578.91	1335.16	230.05	17.16	69.16	25.07	23.48	106.82	19.41	31.75	209.56	17.15	169.66	220.92	17.23	137.42	83.01	94.29	38.53	97.78	46.45	1377.37	138.58	60.72	212.62	49.78	922.5	60.91	41.41	28.58	25.09	143.53
Colon_Normal.Tissue_Colonic.Mucosa GSM298776_C31KN3	42.57	218.29	765.84	74	16.14	59.2	24.19	23.92	68.53	22.65	24.15	45.66	17.48	134.62	49.85	25.52	207.38	74.77	79.28	483.88	33.06	57.41	812.82	217.61	56.32	121.64	62.64	726.49	37.17	65.75	34.58	19.03	135.76
Colon_Normal.Tissue_Colonic.Mucosa GSM298778_C36KN3	30.85	230.83	1031.19	66.2	15.92	53.19	21.16	28.37	78.4	38.09	22.75	45.72	12.46	102.44	45.62	24.77	176.36	69.31	77.29	403.1	38.7	91.03	708.73	149.45	70.99	122.94	60.43	601.53	58.3	78.28	47.47	22.4	112.32
Colon_Normal.Tissue_Colonic.Mucosa GSM298782_C37KN1	82.89	185.34	1107.35	58.66	16.05	36.2	21.21	26.07	87.35	25.24	20.98	49.34	12.13	106.97	63.22	24.39	155.64	126.33	63.53	246.56	36.89	69.72	725.03	170.2	76.84	265.49	50.09	637.91	40.67	80.8	36.95	21.41	120.67
Colon_Normal.Tissue_Colonic.Mucosa GSM298789_C45KN5	57.65	227.58	1197.74	67.74	13.29	56.89	22.99	26.79	72.56	24.87	21.21	49.61	11.44	106.32	42.76	20.38	237.54	93.51	81.5	455.5	33.07	35.26	550.35	203.02	68.96	119.01	43.62	684.16	60.06	68.85	28.99	22.23	149.96
Colon_Normal.Tissue_Colonic.Mucosa GSM298798_C47KN1	20.88	226.8	960.94	90.84	16.82	58.51	27.58	30.45	78.44	26.83	23.44	48.25	16.47	179.91	41.56	19.63	257.49	70.93	72.1	310.21	28.76	25.07	663.43	252.88	68.16	123.64	65.91	579.63	57.31	51.41	26.12	18.95	125.79
Colon_Normal.Tissue_Colonic.Mucosa GSM298947_C67KN3	33.35	259.63	1401.54	76.93	13.05	61.59	21.32	27.11	70.6	22.41	19.73	44.18	18.79	96.33	51.01	26.1	214.52	106.23	80.62	501.78	35.74	51.28	715.25	174.32	59.81	260.11	49.07	750.76	54.2	66.81	26.15	20.04	115.49
Colon_Normal.Tissue_Colonic.Mucosa GSM298948_C70KN2	30.03	210.94	1399.02	69.49	13.29	56.65	22.16	29.23	63.65	15.86	19.58	45.55	9.62	95.04	58.24	25.2	198.43	87.06	69.02	506.63	33.7	53.67	633.19	180.13	72.64	171.55	49.26	718.73	50.16	79.62	22.68	20.86	121.04
Colon_Normal.Tissue_Colonic.Mucosa GSM298950_C73KN2	45.09	250.52	1229.45	58.35	14.5	64.24	20.79	29.81	80.34	22.92	22.12	46.79	14.23	108.66	44.09	28.44	182.91	84.62	78.78	253.95	35.6	63.76	703.64	144.02	60.87	155.15	64.62	563.71	66.6	71.59	21.14	21.83	114.71
Colon_Normal.Tissue_Colonic.Mucosa GSM298951_C79KN3	35.3	266.58	893.18	65.78	19.98	72.35	25.05	28.76	83.18	26.74	22.14	49.46	15.02	156.01	55.74	23.41	188.18	62.41	81.61	635.96	48.72	50.7	1007.32	178.06	68.29	272.12	58.02	583.91	39.33	58.92	36.6	22.58	148.36
Colon_Normal.Tissue_Colonic.Mucosa GSM298952_C80KN2	23.82	165.21	785.14	71.16	13.38	57.9	20.23	27.56	92.91	19.79	24.74	57.15	13.12	135.02	58.63	20.3	163.05	49.14	91.13	562.81	39.87	50.55	872.55	229.99	74.49	123.23	62.81	592.35	55.2	41.61	44.94	22.31	104.77
Colon_Normal.Tissue_Colonic.Mucosa GSM298953_C82KN2	29.51	237.6	1007.94	70.61	16.12	60.28	20.91	25.57	79.02	39.77	23.87	51.24	15.17	108.01	54.31	29.22	173.68	92.68	81.14	381.57	39	60.32	1060.63	222.18	67.63	333.98	52.04	505.86	65.03	52.16	21.72	22.84	149.74
Colon_Normal.Tissue_Colonic.Mucosa GSM298956_C86KN2	35.68	243.01	829.44	52.23	17.4	53.82	21.21	30.84	69.51	24.8	17.95	43.71	13.75	95.45	48.94	24.36	132.82	54.32	81.36	697.72	35.04	65.69	1024.28	166	59.04	368.19	48.49	643.28	55.2	52	35	21.95	142.09
Colon_Normal.Tissue_Colonic.Mucosa GSM298958_C87KN1	25.16	213.71	748.88	41.39	16.82	73.56	25.51	31.32	92.85	52.81	25.75	57.61	13.81	88.3	69.78	20.76	175.75	53.69	87.42	606.09	28.9	35.3	838.23	216.17	70.56	119.15	62.79	592.59	77.91	114.47	48.97	20.2	123.99
Colon_Normal.Tissue_Colonic.Mucosa GSM298961_C90KN3	25.87	198.73	871.1	119.6	22.66	94.07	29.08	29.26	98.51	20.52	25.86	50.18	19.7	161.95	42.77	26.86	263.78	109.97	84.26	195.85	32.4	52.94	774.54	261.67	57.52	260.67	62.24	693.14	137.06	88.94	23.59	22.31	74.36
Colon_Normal.Tissue_Colonic.Mucosa GSM298962_C92KN2	21.91	199.84	1002.72	83.76	14.82	48.63	20.07	29.81	68.09	12.87	20.54	49.8	15.21	121.21	48.51	21.76	147.86	101.23	87.06	438.16	31.2	99.2	1243.42	168.62	67.37	497.76	52.78	855.31	59.9	73.47	31.61	21.82	112.22
Colon_Normal.Tissue_Colonic.Mucosa GSM298964_C97KN1	74.31	193.57	915.81	55.51	15.1	56.61	22.33	33.68	78.28	20.41	19.76	51.93	14.11	133.86	50.41	25.3	173.43	81.69	83.49	232.58	39.69	60.29	843.36	167.59	72.18	235.55	56.01	650.72	41.01	67.99	34.58	24.07	129.78
Colon_Normal.Tissue_Colonic.Mucosa GSM298967_C108KN5	34.82	241.37	921.92	56.2	21.81	51.88	22.89	21.1	74.34	16.99	18.42	55.76	13.66	127.72	50.22	20.64	201.61	56.21	98.22	299.73	39.12	40.19	957.28	165.34	69.45	115.33	41.06	787.21	73.75	114.52	43.18	20.8	127.5
Vascular.System_Normal.Tissue_Coronary.Artery GSM175821	868.09	354.07	1273.69	337.05	16.89	74.85	23.1	22.32	119.35	17.72	39.59	111.99	19.36	239.9	117.96	17.17	389.1	165.55	116.82	42.75	185.75	69.52	152.51	253	79.79	517.06	72.68	1082.39	59.57	239.65	39.16	23.46	349
Vascular.System_Normal.Tissue_Coronary.Artery GSM176115	747.38	332.8	2228.88	226.05	18.34	150.64	23.94	31.92	153.69	19.21	25.38	118.98	14.73	198.83	162.1	17.62	302.8	109.14	148.58	53.55	312.97	77.89	133.51	229.46	89.34	335.25	64.97	1004.67	44.12	135.28	39.65	18.84	228.46
Small.Intestine_Normal.Tissue_Duodenum GSM175949	23.34	616.77	999.46	141.68	16.17	62.93	24.88	25.64	77.05	19.96	25.54	62.52	14.33	207.22	272.12	17.57	283.64	104.15	110.8	83.07	66.91	56.89	898.52	252.41	96.63	173.43	71.61	651.63	80.25	35.03	39.94	19.86	140.25
Esophagus_Normal.Tissue GSM176389	47.7	200.28	1415.99	208.7	17.46	47.62	23.2	27.97	82.46	19.42	23.76	61.92	15.74	115.84	94.53	18.76	197.58	161.23	82.37	74.9	268.23	28.02	448.67	153.14	97.01	138.99	53.91	1967.43	52.13	61.72	31.94	21.13	140.42
Esophagus_Normal.Tissue GSM176390	103.22	105.86	1242.47	78.86	21.02	61.61	24.41	28.4	88.16	16.69	25.26	63.57	15.35	112.93	108.23	16.61	257.76	162.3	75.48	155.6	61.21	37.31	341.66	132.53	100.72	122.22	58.09	1892.79	80.1	69.71	32.28	19.47	185.8
Esophagus_Normal.Tissue GSM176391	58.93	235	1157.66	190.26	17.54	49.81	22.1	28.36	85.44	19.46	21.5	53.96	16.18	102.63	104.55	19.37	225	165.91	86.5	46.19	161.43	98.44	297.8	139.11	119.65	167.43	50.16	1759.2	46.44	67.56	27.42	22.13	164.65
Esophagus_Normal.Tissue GSM176392	105.11	128.6	1245.49	100.79	26.99	49.55	19.83	25.86	82.98	18.5	28.7	63.5	15.85	93.14	87.58	20.52	230.35	179.56	86.58	73.8	84.48	82.53	348.04	144.26	95.92	94.4	47.13	1345.66	63.73	80.83	30.88	22.78	162.17
Female.Reproductive.System_Normal.Tissue_Fallopian.Tube GSM176032	48.4	356.98	916.32	115.3	16.1	150.89	17.93	25.63	88.69	16.48	142.29	155.49	14.48	161.43	330.57	19.16	201.7	471.33	100.84	75.75	35.16	46.49	1154.22	187.9	79.96	93.94	48.75	878.14	46.23	68.47	30.54	19.81	161.23
Female.Reproductive.System_Normal.Tissue_Fallopian.Tube GSM176294	67.44	438.31	1326.95	104.17	16.28	166.08	21.42	21.19	82.91	17.11	168.49	178.11	12.67	115.84	305.03	18.09	165.79	389.1	77.74	84.64	35.84	35.01	1013.34	106.71	63.03	82.48	75.01	530.35	38.22	116.28	34.57	22.58	241.62
Fetal_Normal.Tissue_Fetal.Brain GSM175909	852.88	1043.92	1892.79	171.14	182.82	204.66	26.36	34.37	84.27	779.39	114.38	62.32	50.31	206.7	870.56	17.6	344.2	1079.99	107.9	900.07	741.4	299.81	426.59	138.25	99.41	100.84	279.58	837.76	57.8	89.58	51.76	20.72	204.82
Fetal_Normal.Tissue_Fetal.Liver GSM175910	21.89	493.98	642.43	96.72	17.37	102.91	20.21	28.21	106.13	16.77	25.33	73	16.59	189.22	85.67	20.81	210.3	52.24	162.61	709.37	61.33	115.06	376.71	278.9	125.67	86.29	73.67	894.79	110.06	61.1	30.9	19.1	131.84
Fetal_Normal.Tissue_Fetal.Lung GSM358631	61.53	704.62	2456.35	127.42	18.81	53.59	23.35	25.92	72.68	31.7	28.68	48.07	18.25	90.58	723.63	17.46	198.93	75.84	143.19	643.55	92.27	70.27	1207.16	94.97	53.19	187.95	53.64	450.04	52.13	85.44	30.44	40.71	201.55
Fetal_Normal.Tissue_Fetal.Lung GSM358632	89.04	669.81	2163.27	204.82	15.61	50.03	27.09	23.11	82.82	10.59	36.19	48.3	14.61	139.78	2087.12	16.51	189.13	477.71	125.97	108.16	76.62	681.33	1482.59	132.62	56.97	244.37	58.67	572.84	39.54	55.3	36.46	25.31	221.38
Fetal_Normal.Tissue_Fetal.Lung GSM358633	51.84	729.72	2099.6	101.05	13.59	43.77	22.89	27.89	70.55	26.68	27.89	44.58	13.12	90.6	522.76	17.99	142.53	75.9	142.19	804.14	109.54	226.57	1079.99	83.78	53.62	119.04	60.71	399.13	50.01	107.31	34.1	50.58	224.47
Fetal_Normal.Tissue_Fetal.Lung GSM358634	69.04	947.77	2412.14	101.12	15.99	44.63	24.7	26.28	68.62	59.71	28.24	45.75	12.49	100.45	358.52	18.23	167.34	70.46	119.71	1135.33	148.19	93.87	1565.71	90.32	53.01	114.47	56.63	573.08	48.52	88.35	31.08	39.14	211.38
Fetal_Normal.Tissue_Fetal.Lung GSM358635	67.56	650.72	2002.8	92.78	14.76	60.88	21.7	28.04	59.88	23.93	32.55	45.32	13.83	88.94	984.6	17.4	149.77	107.08	116.25	390.83	78.38	142.09	1659.12	101.26	68.25	419.03	54.33	667.03	55.6	84.57	28.96	43.35	202.81
Fetal_Normal.Tissue_Fetal.Lung GSM358636	66.05	649.01	2232.43	98.98	16.58	52.81	24.07	27.94	67.77	45.69	32	41.88	14.82	99.83	731.54	17.14	159.2	98.26	119.35	348.47	81.27	125.19	1494.35	87.02	65.01	353.31	52.87	657.75	48.25	78.36	28.97	34.7	200.95
Fetal_Normal.Tissue_Fetal.Lung GSM358637	86.12	653.07	2048.43	116.94	14.68	44.13	25.27	24.52	78.26	26.98	32.93	48.08	15.59	102.91	810.18	19.31	166.48	53.72	130.83	648.74	98.62	218.96	1430.6	86.85	54.46	351.94	46.27	561.91	44.25	90.34	32.59	34.58	224.36
Fetal_Normal.Tissue_Fetal.Lung GSM358638	63.29	923.07	2399.3	153.14	18.6	56.44	25.38	34.21	79.4	32.42	29.01	44.43	14.24	88.33	666.15	17.64	171.55	65.34	129.81	867.13	141.2	86.46	1382.44	96.31	55.78	260.26	54.03	667.67	46.09	89.98	33.19	31.92	212.35
Fetal_Normal.Tissue_Fetal.Lung GSM358639	66.42	625.25	2334.02	110.57	15.77	59.1	25.3	21.96	79.28	23.92	33.02	46.14	14.79	113.11	1066.52	17.42	174.8	93.68	124.46	236.91	86.18	120.58	1740.4	114.09	63.25	246.24	48.23	524.54	51.62	56.5	33.07	37.92	235
Fetal_Normal.Tissue_Fetal.Lung GSM358640	51.4	587.03	2488.22	107.4	12.24	54.55	22.35	26.87	67.53	32.4	35.63	45.58	16.04	105.47	1228.43	19.64	155.98	88.49	119.31	403.6	86.18	138.75	1915.23	104.05	69.44	240.8	59.99	782.69	51.13	59.98	27.92	48.27	162.3
Fetal_Normal.Tissue_Fetal.Lung GSM358641	84.96	533.41	2705.35	115.71	12.87	59	21.07	27.51	55.3	21.32	34.31	43.35	17.73	80.25	3191.02	18.95	149.09	256.8	79.52	115.19	171.3	440.38	990.97	84.5	58.22	170.58	62.57	369.67	40.79	45.25	23.62	25.2	199.23
Fetal_Normal.Tissue_Fetal.Lung GSM358642	117.76	607.36	2699.92	208.17	16.93	66.13	28.81	28.45	70.28	190.11	31.04	34.27	18.7	89.28	3182.84	16.99	169.66	132.31	118.5	177.63	94.19	783.45	942.53	88.94	60.15	460.42	53.55	368.52	55.17	43.06	24.79	28.43	190.26
Fetal_Normal.Tissue_Fetal.Lung GSM358643	60.32	651.63	3696.9	134.53	20.22	50.36	28.28	20.94	78.44	30.94	33.28	40.64	16.41	140.19	896.34	17.14	234.51	117.35	106.52	173.55	109.42	269.47	1198.65	97.67	77.89	451.26	66.03	571.93	62.32	57.37	39.23	33.35	163.37
Fetal_Normal.Tissue_Fetal.Lung GSM358644	58.27	661.04	3801.36	103.06	18.15	65.78	23.79	29.51	70.55	29.97	31.15	36.51	15.72	145.55	1268.32	18.51	168.66	177.71	102.39	107.36	71.26	839.16	931.56	100.15	62.54	279.73	62.93	569.4	80.97	113.54	25.96	29.93	166.03
Fetal_Normal.Tissue_Fetal.Lung GSM358645	91.43	729.37	3977.37	74.47	19.43	52.31	22.65	27.24	74.36	17.1	31.33	41.55	14.74	115.95	1117.07	17.58	181.89	152.47	83.18	103.15	79.65	535.63	1017.42	108.46	66.09	345.25	51.48	462.18	53.27	77.29	26.61	44.6	166.81
Fetal_Normal.Tissue_Fetal.Lung GSM358646	71.97	817.68	3813.24	121.79	15.16	49.4	25.79	25.35	73.36	13.94	27.42	41.18	12.54	105.86	732.61	16.98	178.5	160.02	97.25	123.17	138.49	401.68	1189.38	93.71	63.06	216.84	48.02	594.32	42	60.48	25.15	39.9	133.07
Fetal_Normal.Tissue_Fetal.Lung GSM358647	64.83	735.51	3240.05	108.99	20.39	64.65	22.92	23.25	70.4	34.79	31.22	39.59	17.18	118.34	1222.57	16.79	189.82	166.61	104.77	201.05	117.46	96.94	1694.8	101.6	79.63	303.91	66.16	734.08	53.9	72.27	25.89	29.18	175.02
Fetal_Normal.Tissue_Fetal.Lung GSM358648	171.09	596.55	2925.16	129.22	19.38	65.14	28.75	24.62	73.46	24.84	33.06	43.96	14.64	95.16	1107.35	16.94	196.39	151.07	126.36	149.77	110.25	425.17	1078.49	96.99	67.95	221.44	57.32	655.7	47.32	40.99	30.04	33.21	250.59
Fetal_Normal.Tissue_Fetal.Lung GSM358649	99.7	567.55	3151.01	114.44	19.53	52.19	25.47	24.84	62.98	82.66	30.12	39.5	11.99	85.82	1059.16	17.61	167.14	140.15	105.25	213	72.53	583.91	1033.34	94.5	71.34	250.92	52.51	552.07	40.23	38.47	29.57	34.66	244.18
Fetal_Normal.Tissue_Fetal.Lung GSM358650	65.92	658.66	2137.19	76.13	15.16	35.65	20.06	20.18	50.17	32.23	33.93	38.92	15.6	73.58	988.43	18.4	147.72	85.5	103.75	1341.01	183.92	193.27	1061.29	75.39	51.83	517.28	51.7	375.79	42.84	79.4	17.36	36.52	254.69
Fetal_Normal.Tissue_Fetal.Lung GSM358651	140.56	615.71	1988.96	83.92	16.34	44.49	21.19	22.88	52.07	40.2	30.48	43.1	14.07	88.57	1134.47	17.44	155.49	96.59	99.11	871.59	118.26	184.69	1008.64	78.61	55.58	469.67	46.76	341.87	54.39	76.34	23.22	32.17	232.15
Fetal_Normal.Tissue_Fetal.Lung GSM358652	73.83	610.73	2438.37	98.55	13.88	30.34	22.1	21.82	53.77	28.69	31.86	40.36	11.13	84.07	986.52	17.09	146.69	86.48	107.16	388.1	72.83	168.21	1054.69	83.34	58.15	418.07	49.45	359.71	46.96	62.76	26.11	43.83	231.42
Fetal_Normal.Tissue_Fetal.Lung GSM358653	57.81	569.6	2705.35	92.21	16.5	50.95	27.05	27.88	56.72	26.53	32.11	42.51	14.45	91.18	1256.85	18.17	190.73	133.04	101.49	377.78	91.82	171.01	1208.16	91.67	67.81	295.05	52.53	534.41	55.71	72.48	29.63	34.51	218.46
Fetal_Normal.Tissue_Fetal.Lung GSM358654	93.54	653.66	1967.43	70.09	15.6	32.65	18.07	20.27	48.42	52.75	44.89	37.8	14.57	67.46	832.21	19.07	154.77	111.47	93.9	1004.04	140.69	604.33	1137.07	82.82	58.99	310.75	54.78	363.57	66.1	71.94	23.67	36.02	233
Fetal_Normal.Tissue_Fetal.Lung GSM358655	101.28	581.77	2214.55	65.8	10.17	33.34	24.31	25.53	43.81	24.3	33.14	40.73	13.29	74.16	1160.31	15.75	141.57	122.3	94.93	878.14	75.48	503.45	703.98	72.38	59.25	421.68	47.78	259	33.3	89.3	24.65	35.08	259.29
Fetal_Normal.Tissue_Fetal.Lung GSM358656	87.94	743.25	2645.82	87.42	13.17	41.69	23.82	31.03	55.94	25.57	34.98	39.63	16.93	90.8	368.19	18.72	178.28	80.38	110.54	1181.09	101.42	143.64	485.12	85.32	64.74	227.28	50.3	316.4	43	98.13	29.26	42.18	266.8
Fetal_Normal.Tissue_Fetal.Lung GSM358657	109.85	719.08	2460.61	88.69	13.5	29.31	23.15	29.16	56.91	31.45	31.7	41.19	15.21	78.04	451.1	16.1	161.7	70.17	120.39	1951.27	134.35	107.73	699.32	75.9	60.34	235.19	53.15	342.27	42.02	77.76	17.49	30.28	279.5
Fetal_Normal.Tissue_Fetal.Lung GSM358658	75.65	754.2	3466.35	87.96	15.54	45.58	20.84	21.5	50.79	34.07	34.34	43.07	16.7	85.95	699.66	17.46	203.59	118.95	116.17	792.19	78.4	334.56	879.17	91.18	63.61	298.38	47.12	395.96	50.02	69.1	26.22	33.98	275.19
Fetal_Normal.Tissue_Fetal.Lung GSM358659	50.46	695.06	2710.98	88.91	16.46	41.57	23.87	28.95	53.56	23.06	28.42	43.42	16.77	76.15	1917.75	18.83	197.69	151.29	100.18	715.6	86.5	203.33	742.17	101.81	59.82	410.63	48.93	316.75	49.2	65.05	16.56	27.09	252
Fetal_Normal.Tissue_Fetal.Lung GSM358660	67.39	769.78	2579.01	92.64	14.04	34.74	19.43	25.5	48.36	9.21	31.52	42.08	14.31	86.03	754.98	18.14	172.36	221.83	85.04	467.85	76.43	505.13	667.95	94.02	60.28	206.03	55.04	397.36	42.57	72.97	22.03	41.18	151.56
Fetal_Normal.Tissue_Fetal.Lung GSM358661	62.49	707.7	2972.99	157.12	13.51	50.39	20.37	22.25	64.59	20.84	33.47	41.24	16.25	89.46	2774.48	17.34	198.54	663.43	101.93	264.72	109.44	752.27	936.15	112.59	82.03	182.78	47.17	760.76	44.89	65.33	39.25	28.35	202.01
Fetal_Normal.Tissue_Fetal.Lung GSM358662	40.18	710.41	2786.43	78.73	15.59	39.82	25.01	23.62	52.27	46.93	38.14	40.38	14.95	95.08	704.33	17.8	133.42	88.76	92.49	877.1	75.79	292.42	841.02	79.86	72.13	190.82	51.05	589.68	54.56	99.02	32.95	34.6	170.5
Fetal_Normal.Tissue_Fetal.Lung GSM358663	67.58	655.11	2604.34	140.97	16.46	42.8	25.26	21.39	70.09	17.04	30.03	40.83	15.45	102.35	1555.97	19.02	183.28	83.43	114.71	590.67	87.02	170.17	994.21	91.49	78.24	247.74	58.19	619.13	42.33	72.19	34.47	32.37	178.28
Fetal_Normal.Tissue_Fetal.Lung GSM358664	78.23	654.8	2235.99	158.08	19.28	58.42	21.97	29.38	87.52	11.91	25.61	46.79	14.22	118.37	692.47	21.29	169.58	93.03	137.33	375.9	78.54	406.64	814.18	82.21	65.69	410.23	49.85	750.39	52.99	111.45	39.82	23.36	167.17
Fetal_Normal.Tissue_Fetal.Lung GSM358665	61.02	864.61	2987.04	86.33	19.87	75.75	25.64	37.27	58.16	16.56	21.78	49.67	13.92	126.39	839.62	18.11	176.23	49.61	229.81	849.05	89.7	162.49	538.76	75.5	72.13	667.35	78.8	503.06	44.75	107.23	48.88	20.95	265.49
Fetal_Normal.Tissue_Fetal.Lung GSM358666	38.35	801.97	2879.49	78.61	14.18	57.63	20.97	19.07	69.93	22.89	27.16	37.11	14.3	108.84	960.94	18.14	164.21	84.34	117.96	1178.31	86.79	161.9	677.89	90.6	68.77	550.77	47.55	670.46	41.89	80.72	33.07	33.85	124.46
Fetal_Normal.Tissue_Fetal.Lung GSM358667	63.61	796.87	3566.76	131.05	19.44	42.72	22.16	20.81	83.09	17.71	28.8	40.3	14.25	94.57	838.69	16.32	207.49	62.39	135.6	1108.97	122.65	98.91	859.23	104.92	67.68	268.88	55.45	695.74	47.04	80.55	36.63	34.53	157.47
Fetal_Normal.Tissue_Fetal.Lung GSM358668	42.58	953.11	3119.5	107.51	17.19	42.66	24.49	27.55	77.33	55.19	28	42.68	13.61	112.93	715.25	19.39	188.69	60.71	134.69	1022.16	112.09	161.36	508.5	76.93	71.1	49.91	57.66	538.13	44.61	95.98	42.74	41.9	198.98
Brain_Normal.Tissue_Ganglion_Nodose.Nucleus GSM176186	222.81	145.24	1458.33	210.14	18.73	114.06	24.53	28.02	104.55	277.38	51.36	68.97	16.98	183.74	1147.28	19.85	274.58	118.06	116.74	27.43	5520.95	467.36	967.09	203.9	83.3	149.05	108.53	2002.8	56.83	63.5	84.14	18.76	206.92
Brain_Normal.Tissue_Ganglion_Nodose.Nucleus GSM176205	29.76	164.7	1933.1	100.89	18.93	101.86	20.39	26.09	136.9	22.91	39.79	71.05	16.68	184.46	1130.31	19.8	321.08	100.18	114.68	49.13	6995.93	599.04	1057.69	281.68	80.62	105.45	76.62	2048.43	51.59	71.46	53.91	19.87	154.74
Brain_Normal.Tissue_Ganglion_Nodose.Nucleus GSM176348	95.16	213.81	1363.78	157.5	21.28	98.93	25.94	26.44	71.69	210.78	120.5	56.97	15.42	155.3	1194.92	17.6	339.44	154.56	80.69	27.82	5863.72	299.98	968.29	175.53	73.8	89.74	91.6	1632.08	49.71	72.25	73.06	17.55	189.93
Brain_Normal.Tissue_Ganglion_Nodose.Nucleus GSM176349	290.72	141.61	1242.47	194.82	23.05	107.55	25.79	28.46	77.79	398.24	61.91	51.74	20.9	144.61	1112.2	19.29	272.04	138.06	76.41	39.79	5030.55	589.44	1100.16	156.13	62.79	94.59	120.19	1689.05	47.3	56.82	77.88	18.18	211.42
Brain_Normal.Tissue_Ganglion_Nodose.Nucleus GSM176350	45.88	323.61	1212.86	68.9	20.12	69.91	29.09	30.48	80.94	27.2	124.84	59.99	21.05	130.43	1086.14	18.25	268.73	126.18	80.05	27.72	4424.2	1138.72	1367.48	208.8	53.65	137.72	90.56	1600.83	54.93	72.83	56.61	18.94	189.36
Brain_Normal.Tissue_Ganglion_Nodose.Nucleus GSM176351	59.05	346.5	1750.68	80.69	19.13	73.75	25.55	20.31	85.73	23.22	181.21	63.33	15.9	162.33	1371.18	17.39	249.14	126.05	85.67	30.73	7846.32	121.04	813.73	200.24	64.62	84.03	73.42	1880.76	40.32	206.23	53.88	19.05	249.54
Central.Nervous.System_Normal.Tissue_Hippocampus GSM175861	168.62	460.74	1102.6	141.68	42.29	163.05	22.75	31.17	88.12	218.4	85.65	56.32	29.02	223.79	1426.54	17.77	436.37	662.24	91.1	38.83	3240.05	195.9	523.52	202.56	77.33	59.84	146.79	1440.25	64.95	70.53	178.76	18.51	255.38
Central.Nervous.System_Normal.Tissue_Hippocampus GSM175988	190.2	376.37	1115.44	197.49	72.83	115.33	24.08	46.82	70.83	391.45	86.88	48.86	38.39	232.28	855.78	17.16	363.45	771.33	77.38	25.19	2525.41	453.61	1183.79	148.44	69.75	72.15	242.9	1270.52	53.76	64.08	119.91	18.63	253
Central.Nervous.System_Normal.Tissue_Hippocampus GSM176052	145.84	313.06	1540.09	209.24	33.08	294.88	26.86	56.1	122.97	212.88	63.96	76.88	22.44	362.57	722.92	18.34	314.13	451.1	198.03	39.88	3066.55	418.07	449.88	258.32	82.53	112.35	185.66	894.79	76.92	89.98	158.47	20.39	232.34
Central.Nervous.System_Normal.Tissue_Hippocampus GSM176175	342.79	368.75	869.05	143.74	74.8	160.64	20.78	63.27	69.52	618.87	118.9	51.14	46.67	211.7	992.28	22.46	370.47	552.72	97.97	25.27	3326.76	440.99	1549.62	182.15	67.5	113.09	202.21	1282.2	56.74	67.22	123	17.96	246.83
Central.Nervous.System_Normal.Tissue_Hippocampus GSM176176	761.55	493.43	1233.38	193.13	72.15	296.87	26.3	23.06	107.08	579.63	164.73	51.17	30.33	233.6	1305.42	19.39	448.05	730.43	102.66	37.42	5765.38	100.13	674.14	193.22	71.86	56.58	207.91	1513.84	64.17	110.36	184.23	17.56	258.46
Brain_Normal.Tissue_Hypothalamus GSM176067	445.75	374.39	1793.3	131.18	28.66	237.96	26.61	45.79	123.49	718.03	142.19	96.81	32.89	147.54	3111.94	22.14	282.62	290.72	109.27	55.32	6112.3	216.56	1116.22	224.36	68.69	79.35	99.72	1800.02	53.87	56.82	98.06	18.73	153.96
Brain_Normal.Tissue_Hypothalamus GSM176116	262.16	367.96	1512.27	164.97	45	204.93	24.16	47.53	163.01	483.54	78.09	75.3	33.22	281.37	1234.4	20.96	262.21	122.71	171.52	33.18	3476.45	622.31	798.58	190.06	68.77	96.12	275.35	1043.2	48.45	82.26	143.19	19.02	169.37
Brain_Normal.Tissue_Hypothalamus GSM176226	385.42	257.91	1348.09	178.9	22.79	95.4	23.34	31.12	117.98	813.28	46.88	59.05	24.32	164.54	1917.75	21.24	307.3	264.5	88.61	35.38	6225.18	547.57	1164.75	160.8	69.46	89.2	161.87	1859.24	66.39	62.53	108.59	18.2	153.1
Brain_Normal.Tissue_Hypothalamus GSM176381	427	292.99	1504.74	143.99	24.13	79.52	20.46	27.85	90.38	571.93	38.87	55.85	22.81	130.06	1264.19	19.11	281.68	434.2	75.34	29.38	6747.79	509.63	702.33	153.66	71.34	53.71	171.25	1059.82	37.44	69.68	214.47	19.03	177.49
Brain_Normal.Tissue_Hypothalamus GSM176382	364.35	363.57	1221.64	161.87	35.13	195.36	21.44	26.96	122.82	623.13	70.37	60.2	41.47	152.99	2118.31	19.16	272.86	267	83.36	31.94	3135.33	197.43	701.99	143.19	74.41	70.18	159.05	1515.31	39.44	108.84	164.62	18.73	232.34
Brain_Normal.Tissue_Hypothalamus GSM176384	284.33	423.76	1231.41	145.73	26.54	149.67	23.91	30.92	118.64	440.53	72.54	52.03	36.83	148.84	2200.63	21.52	241.37	350.05	96.38	34.78	3964.44	580.36	814.18	159.63	76	42.03	170.71	892.12	39.13	118.5	159.97	21.96	215.34
Small.Intestine_Normal.Tissue_Jejunum GSM175982	77	558.15	1690.93	156.43	19.2	110.06	20.55	26.47	81.89	20	24.77	56.09	15.75	164.86	190.44	18.42	195.08	174.02	72.33	118.09	59.84	106.32	560.59	206.7	66.18	467.2	47.6	797.7	47.82	58.88	28.34	19.27	88.69
Small.Intestine_Normal.Tissue_Jejunum GSM176265	867.13	103.86	985.22	97.76	36.62	58.51	21.11	33.11	104.15	20.41	38.13	101.6	16.37	150.93	59.67	19.81	194.29	309.84	105.47	35.74	78.58	664.95	617.54	166.93	84.07	97.29	52.39	570.31	49.73	202.66	59.98	22.83	205.44
Small.Intestine_Normal.Tissue_Jejunum GSM176266	958.54	243.28	877.1	80.29	32.11	109.61	22.01	32.34	118.2	18.67	31.12	151.59	15.11	208.8	58.04	19.17	213.49	231.55	142.67	31.03	46.78	850.46	873.1	173	61.12	54.21	58.85	291.77	57.52	186.12	53.72	19.3	207.49
Kidney_Normal.Tissue_Cortex GSM176321	40.83	1080.81	1240.41	79.4	16.76	68.15	20.9	28.25	80.66	22.61	127.38	77.16	15.63	150.16	78.65	17.53	258.51	104.65	184.06	32.57	155.19	28.85	702.62	457.84	68.55	68.4	58.34	676.34	70.53	41.24	33.38	18.74	152.47
Kidney_Normal.Tissue_Cortex GSM176322	39.87	1215.81	1102.6	77.96	17.32	94.02	25.09	34.79	75.15	19.93	112.51	77.77	15.22	162.61	84.31	17.46	192.89	79.58	167.3	26.37	182.7	37.6	775.35	516.71	63.96	63.73	72.97	859.23	89.9	41.37	32.15	18.89	118.78
Kidney_Normal.Tissue_Cortex GSM176324	34.33	1328.15	905.39	81.52	17.35	99.3	25.31	26.55	77.76	20.91	68.11	74.68	13.94	144.89	65.57	18.32	234.88	103.01	155.27	27.71	93.94	40.91	635.7	509.45	90.36	75.36	68.9	762.34	50.29	56.67	33.4	17.62	118.95
Kidney_Normal.Tissue_Medulla GSM176424	179.47	1028.41	1509.23	90.8	17.78	71.32	18.45	25.24	81.43	20.59	67.89	71.8	14.8	150.93	75.99	18.35	213.98	95.81	93.22	30.28	141.78	34.21	1199.57	196.35	69.46	78.04	45.71	992.28	47.38	55.06	31.5	20.13	186.87
Kidney_Normal.Tissue_Medulla GSM176425	143.99	1027.06	1824.52	96.42	17.57	71.29	25.01	26.48	86.25	20.32	147.86	70.93	16.17	137.26	122.39	18.71	237.04	102.84	96.83	23.15	142.87	35.51	935.57	218.06	62.06	69.96	69.54	764.25	44.22	54.18	27.06	19.2	164.57
Kidney_Normal.Tissue_Medulla GSM176426	64.69	1352.86	1239.46	93.03	16.59	96.63	22.48	22.79	90.98	18.09	188.8	58.82	14.98	157.73	138.45	18.57	247.62	117.46	149.05	31.03	196.45	35.45	680.05	402.71	97.42	82.84	60.65	692.13	44.1	49.75	38.64	18.55	198.09
Kidney_Normal.Tissue_Medulla GSM176427	63.57	1255.89	1264.19	87.99	17.47	87.6	25.65	31.46	86.33	18.46	151.85	70.15	14.35	148.91	83.22	16.96	192.44	126.6	115.49	31.94	166.81	27.92	858.75	257.57	88.55	52.04	66.72	640.74	48.78	62.58	26.53	17.97	149.16
Lung_Normal.Tissue GSM175977	284.8	452.51	1363.78	281.05	17.05	52.9	22.7	20.78	70.61	20.09	38.37	71.55	15.02	111.96	978.21	17.12	226.22	190.16	76.82	182.56	85.24	327.58	442.18	147.19	71.47	314.58	53.96	1248.6	416.31	129.03	25.92	17.95	123.08
Lung_Normal.Tissue GSM176012	581.53	732.61	1847.55	356.34	17.3	60.9	25.6	30.42	78.46	19.61	24.84	61.12	14.22	168.91	609.42	20.2	244.5	183.69	83.16	36.36	58.62	146.86	411.03	164.29	74.68	212.29	59.76	1017.42	1619.8	66.9	30.19	18.38	151.07
Lung_Normal.Tissue GSM176021	225.11	523.52	1306.51	259.48	17.44	65.71	23.66	32.27	77.43	17.38	30.87	54.15	16.41	156.28	713.17	18.8	255.31	134.89	85.43	50.33	50.69	190.82	432.6	147.69	65.25	204.36	81.55	875.58	677.56	109.34	31.83	19.32	153.81
Haematopoietic.And.Lymphoid.Tissue_Normal.Tissue_Lymph.Node GSM176431	51.74	259.97	2159.98	187.01	18.19	67.65	23.63	23.87	85.97	18.39	23.48	74.95	14.63	150.93	122.91	14.57	234.33	177.49	76.84	97.16	80.64	88.78	428.99	180.58	72.71	1426.54	55.5	759.6	53.21	108.26	31.93	19.27	174.37
Haematopoietic.And.Lymphoid.Tissue_Normal.Tissue_Lymph.Node GSM176432	47.47	392.7	1633.9	132.06	18.74	95.27	21.36	27.5	101.77	23.91	26.07	80.67	17.78	161.62	327.58	18.92	281.21	152.74	88	32.53	606.09	31.99	712.48	231.31	68.76	430.87	79.72	526.54	57.46	52.4	49.46	18.15	130.96
Haematopoietic.And.Lymphoid.Tissue_Normal.Tissue_Lymph.Node GSM176433	42.43	191.69	2214.55	208.33	16.92	66.65	25.7	21.44	79.67	18.08	23.41	60.2	17.1	139.55	141.34	15.43	253.55	276.24	83.98	148.22	77.14	187.81	435.94	178.37	72.38	1587.23	49.88	770.53	35.09	189.4	30.38	19.03	221.44
Haematopoietic.And.Lymphoid.Tissue_Normal.Tissue_Lymph.Node GSM176434	25.71	224.66	2350.09	203.12	17.83	54.09	19.32	25.68	82.39	19.43	23.67	78.97	14.27	146.86	74.77	16.34	254.88	257.49	79.11	86.22	85.6	142.16	480.97	173.85	74.01	1507.77	53.7	642.7	58.18	382.65	25.85	19.26	151.51
Haematopoietic.And.Lymphoid.Tissue_Normal.Tissue_Normal.Lymophoid.Cells.Of.Normal.Person GSM408895	20.32	85.2	1279	145.84	16.68	148.87	37.02	34.81	138.15	19.58	27.48	87.02	14.82	145.1	47.07	19.5	354.71	79.18	215.45	77.74	93.83	425.88	211.32	149.3	97.03	870.56	63.54	175.33	90.48	232.87	53.15	26	642.16
Breast_Normal.Tissue_Mammary.Gland GSM175792	87.56	521.74	1708.36	107.11	17.66	72.28	22.27	21.81	60.92	22.43	127.99	71.68	15	90.42	66.83	16.07	202.66	215.24	62.54	73.75	63.66	144.58	727.9	133.67	52.33	109.08	50.46	1115.44	32.31	80.33	28.12	18.45	213.55
Breast_Normal.Tissue_Mammary.Gland GSM176122	111.42	532.56	2661.82	93.37	16.7	114.01	25.84	32.28	113.43	18.68	40.34	127.44	12.97	134.69	55.09	21.9	246.3	187.95	99.2	34.32	51.92	967.09	216	133.54	110.93	137.26	92.49	702.62	52.62	136.34	33.4	18.26	189.73
Breast_Normal.Tissue_Mammary.Gland GSM176231	127.96	391.32	2036.67	140.86	16.73	61.82	27.94	24.55	94.85	20.53	56.18	65.11	14.41	126.14	98.57	18.99	255.86	217.01	81.46	43.71	85.69	177.1	492.88	164.1	69.59	135.6	51.88	912.45	32.29	114.09	26.33	21.89	255.91
Breast_Normal.Tissue_Mammary.Gland GSM176232	173.3	251.46	1468.27	242.19	16.67	82.35	23.08	24.16	85.89	17.39	38.8	103.46	16.48	177.4	75.86	19.94	288.69	322.49	98.2	19.86	688.02	127.08	521.56	248.41	64.25	122.24	58.88	1434.77	49.4	59.04	29.31	21.52	144.33
Haematopoietic.And.Lymphoid.Tissue_Normal.Tissue_Monocytes.LPS+Ifng.30h.1.Activated GSM176004	25.33	138.58	1293.17	266.87	16.78	161.95	41.69	41.63	183.97	18.85	26.93	85.89	17.31	225.52	62.3	19.71	340.66	122.62	143.92	850.46	40.25	785.57	174.37	222.06	123.75	238.41	70.56	704.33	71.58	279.13	40.55	22.91	137.53
Haematopoietic.And.Lymphoid.Tissue_Normal.Tissue_Monocytes.LPS+Ifng.30h.2.Activated GSM176010	24.85	128.27	1242.47	193.03	16.93	95.02	36.83	31.57	140.76	19.86	25.82	98.39	17.29	200.95	83.76	19.39	308.34	344.63	200.44	574	41.51	1599.16	119.51	181.03	84.26	139.51	108.51	647.26	88.12	238.84	36.08	23.27	128.77
Haematopoietic.And.Lymphoid.Tissue_Normal.Tissue_Monocytes.Resting.30h.2.Resting GSM176009	26.78	295.05	1412.07	104.29	18.57	153.54	33.6	32.82	180.01	18.12	34.36	117.08	16.44	278.05	94.29	19.25	420.69	83.38	151.85	138.49	45.13	70.64	96.16	259.29	73.08	368.75	159.82	694.77	66.54	516.31	33.86	20.17	178.76
Embryo_Normal.Tissue_Morula GSM456655	26.58	90.36	752.27	139.04	17.03	72.96	36.62	33.22	100.82	24.32	42.75	79.43	20.55	124.98	61.11	23.37	282.91	50.83	126.39	344.72	31.38	22.78	25.1	189.02	52.72	36.12	43.72	115.54	55.24	49.56	32.14	20.14	927.56
Embryo_Normal.Tissue_Morula GSM456656	20.34	119.83	656.29	152.47	16.04	78.11	28.98	29.77	101.42	23.33	43.88	88.55	15.26	129.69	67.19	21.62	356.02	58.58	174.67	316.95	31.07	21.74	21.27	181.71	61.64	50.69	40.02	124.31	62.62	58.3	47.99	20.19	631
Female.Reproductive.System_Normal.Tissue_Myometrium GSM176102	1956.69	515.74	1885.46	187.99	17.34	79.62	29.7	41.73	115.71	19.63	26.17	92.19	14.67	149.42	113.75	16.48	273.92	55.9	116.31	48.87	32.41	33.27	684.83	137.2	83.54	126.45	53.2	1268.32	46.73	66.28	39.78	21.09	218.5
Female.Reproductive.System_Normal.Tissue_Myometrium GSM176104	239.9	640.17	2678.11	160.72	17.17	65.42	26.34	45.45	192.93	18.6	30.21	205.34	13.53	177.8	206.64	16.81	211.59	54.42	123.11	34.45	47.93	60.07	1024.92	185.34	60.11	86.5	49.09	990.97	52.68	57.78	27.66	20.63	203.18
Female.Reproductive.System_Normal.Tissue_Myometrium GSM176106	1014.67	644.71	2013.93	145.27	17.89	104.39	21.67	33.89	86.88	18.74	26.34	269.03	18.53	163.32	128.39	16.56	282.99	90.76	105.57	45.74	42.64	36.46	771.76	190.68	71.11	113.01	49.04	946.59	43.95	81.58	30.36	16.97	133.2
Female.Reproductive.System_Normal.Tissue_Myometrium GSM176108	2506.75	585.12	1648.23	135.95	17.88	82.11	24.66	35.01	116.17	20.51	29.68	150.6	15.12	157.77	104.92	16.98	244.37	66.28	106.27	37.76	51.61	51.31	836.84	176.45	77.68	116.94	64.36	1060.63	39.35	69.94	39.54	18.74	142.22
Female.Reproductive.System_Normal.Tissue_Myometrium GSM176110	558.8	393.58	2386.86	128.92	17.65	107.6	25.38	40.1	178.37	18.88	19.97	159.17	16.32	173.9	158.94	17.86	221.09	71.89	136.34	55.22	43.54	64.41	516.71	132.78	77.2	117.35	88.18	999.46	44.46	107.48	37.36	17.8	222.18
Female.Reproductive.System_Normal.Tissue_Myometrium GSM176128	618.06	220.02	2330.14	235.75	17.46	40.36	22.63	21.92	92.6	19.8	24.78	231.18	14.92	175.06	180.81	17.56	189.64	211.06	105.42	62.7	94.07	24.02	1293.17	177.01	59.55	74.13	51.48	1559.21	42.43	61.62	33.88	33.52	157.42
Female.Reproductive.System_Normal.Tissue_Myometrium GSM176133	439.49	280.12	2228.88	245.28	16.95	42.78	25.93	25.13	72.31	21.81	32.38	431.58	15.85	140.39	166.44	16.83	144.26	218.56	88.49	45.03	51.69	40.28	1535.4	148.51	94.19	80.2	54.35	1149.03	46.64	44.46	25.1	29.28	168.24
Female.Reproductive.System_Normal.Tissue_Myometrium GSM176138	507.2	348.47	1662.8	195.32	17.35	56.38	24.22	24	97.07	19.96	23.53	137.79	18.57	116.03	182.82	16.97	169.07	146.01	90.46	40.56	41.13	39.75	1724.31	144.3	65.85	164.18	45.58	1252.76	46.97	68.23	29.3	21.43	185.71
Female.Reproductive.System_Normal.Tissue_Myometrium GSM176228	511.15	285.19	1662.8	192.3	17.48	39.15	25.54	22.42	86.05	20.12	24.41	136.34	13.92	147.04	146.65	16.21	186.96	203.33	83.98	31.33	35.97	23.75	1769.59	127.8	60.11	108.21	51.41	1578.9	48.71	95.57	26	22.48	156.69
Female.Reproductive.System_Normal.Tissue_Myometrium GSM176230	464.1	297.97	1754.93	191.21	18.01	50.63	22.6	22.55	93.1	20.11	28.06	138.15	13.41	135.02	167.5	16.4	193.51	158.43	77.33	29.55	40.12	25.38	1595.73	176.48	72.19	120.99	58.08	1262.09	40.76	65.35	28.18	24.22	179.64
Female.Reproductive.System_Normal.Tissue_Myometrium GSM176243	536.26	468.34	2488.22	139.91	17.32	44.59	22.46	23.73	88.65	20.96	31.72	442.61	14.73	123.23	178.06	18.53	207.17	187.14	82.08	37.8	41.77	35.59	2031.04	200.49	62.84	74.09	49.71	1365.01	40.47	56.85	26.52	24.61	150.53
Female.Reproductive.System_Normal.Tissue_Myometrium GSM176245	948.96	239.15	1685.2	233.49	17.65	48.33	22.92	22.84	81.48	20.85	27.4	188.33	19.17	131.77	167.59	17.13	196.05	302.8	71.13	32.25	40.98	40.89	1263.14	168.74	73.13	118.84	52.26	1310.95	39.99	71.67	26.44	23.12	136.73
Female.Reproductive.System_Normal.Tissue_Myometrium GSM176247	828.06	363.25	1840.52	159.59	16.4	58.81	22.76	22.72	79.36	20.59	27.44	287.9	18.18	153.29	326.72	18.03	227.04	217.17	83.3	70.92	37.27	34.7	1997.25	181.89	55.89	79.43	50.08	1162.09	42.68	52.89	30.14	20.21	187.1
Female.Reproductive.System_Normal.Tissue_Myometrium GSM176249	681.33	521.56	1659.12	119.91	16.61	43.97	20.75	24.77	94.93	18.15	29.77	292.5	13.35	168.41	361.59	19.81	200.64	285.83	74.58	58.88	40.02	126.26	1082.39	216.12	75.73	92.56	47.58	1232.44	47.24	62.13	27.57	19.64	98.93
Female.Reproductive.System_Normal.Tissue_Myometrium GSM176251	1659.12	448.67	1775.98	126.93	15.79	57.35	22.35	28.95	88.32	20.17	23.7	238.54	15.47	146.01	298.13	17.72	211.53	87.32	97.82	38.16	34.76	41.96	1419.93	194.93	67.21	84.18	54.88	1250.68	60.53	51.89	31.41	20.75	142.5
Female.Reproductive.System_Normal.Tissue_Myometrium GSM176253	357.62	364.46	1417.27	221.66	16.36	84.7	23.49	27.34	109.69	19.35	24.8	199.69	15.57	161.67	144.06	18.55	195.27	124.22	115.92	44.19	41.74	30.06	1626.78	169.04	70.92	82.33	52.85	1113.82	51.56	57.08	31.11	24.85	179.21
Female.Reproductive.System_Normal.Tissue_Myometrium GSM176254	1501.72	428.87	1516.89	206.96	16.68	46.32	20.98	23.43	88.57	19.03	23.59	211.81	15.15	150.6	296.95	17.13	202.05	209.24	128.14	43.64	34.05	50.11	1350.52	164.65	74.69	75.57	74.09	1226.47	45.06	91.1	30.04	18.48	182.47
Female.Reproductive.System_Normal.Tissue_Myometrium GSM176258	644.44	559.93	1392.54	188.28	18.18	47.07	21.91	27.09	91.23	20.77	23.43	93.24	15.08	133.04	112.12	18.57	157.12	190.11	69.88	34.97	35.83	29.61	1444.35	189.93	61.62	135.4	56.38	1377.37	46.06	51.69	28.33	21.03	207.38
Female.Reproductive.System_Normal.Tissue_Myometrium GSM176260	784.32	424.32	1778.2	164.42	16.17	47.67	18.01	27.01	81.67	19.16	26.35	90.58	14.74	84.85	297.55	17.79	158.7	167.3	78.83	516.89	31.97	51.65	1358.88	135.57	62.4	107.98	46.14	1118.69	45.48	67	25.24	22.08	159.51
Skin_Normal.Tissue_Nippel.Cross.Section GSM175838	133.22	250.4	1181.99	112.9	17.84	58.82	19.26	23.54	70.39	22.16	37.4	85.89	14.36	106.67	50.26	18.64	204.78	287.82	83.03	46.47	47.81	51.43	658.03	140.39	70.1	208.7	44.01	1267.35	48.07	86.59	26.19	18.58	182.65
Skin_Normal.Tissue_Nippel.Cross.Section GSM175839	200.13	256.53	557.72	118.68	17.3	55.91	23.53	23.89	79.36	25.07	31.33	83.65	16.01	114.33	65.87	16.95	246.83	199.78	103.13	40.06	61.21	45.01	584.64	141.17	93.79	120.79	49.43	1704.46	57.6	115.54	28.16	18.24	260.47
Skin_Normal.Tissue_Nippel.Cross.Section GSM175840	225.58	203.18	1113.82	101.12	18.03	57.26	23.71	25.24	68.65	27.92	30.55	73.33	15.77	87.87	56.09	16.89	264.13	182.96	95.48	64	44.15	151.15	735.87	106.34	75.92	86.88	53.25	1951.27	44.73	107.08	27.09	18.79	192.11
Skin_Normal.Tissue_Nippel.Cross.Section GSM175841	95.34	347.31	451.41	196.64	17.09	85.5	21.96	37.38	144.33	21.6	29.83	129.01	16.34	171.04	84.7	16.79	341.25	226.74	110.98	30.24	65.03	38.87	428.16	223.39	114.41	43.58	55.36	1702.57	52.26	260.4	34.69	20.44	296.95
Adipose_Normal.Tissue_Omental GSM175834	626.08	229.4	1588.89	128.6	16.53	86.85	20.41	27.25	80.5	20.06	23.95	74.31	17.19	138.31	152.25	16.42	167.79	101	123.93	50.81	253.88	62.62	480.1	153.29	67.39	355.03	53.17	690.84	63.96	61.37	30.42	18.89	138.22
Adipose_Normal.Tissue_Omental GSM175835	306.51	177.58	1259.99	110.25	17.75	97.51	23.67	24.84	96.59	19.69	29.01	77.23	20.91	156.89	211.22	17.8	225.69	152.51	110.36	46.26	378.02	120.19	670.74	126.14	63.85	290.16	70.9	994.21	74.59	66.36	32.37	19.58	121.21
Adipose_Normal.Tissue_Omental GSM175836	113.72	160.14	1241.44	116.25	17.53	100.36	26.86	28.04	85.32	20.44	29.59	88.81	15.66	121.87	188.89	17.68	208.7	133.64	98.89	40.88	198.54	169.95	607.86	151.88	74.53	178.14	53.35	818.14	61.08	39.01	25.74	19.87	105.95
Adipose_Normal.Tissue_Omental GSM175837	500.14	255.1	923.07	161	17.87	93.66	19.43	28.98	85.54	22.59	24.99	80.24	15.05	121.38	245.72	18.7	218.29	116.19	117.48	67.4	116.77	46.69	723.63	147.11	56.12	255.43	87.32	778.58	61.97	71.19	32.95	20.34	119.97
Upper.Aerodigestive.Tract_Normal.Tissue_Oral.Mucosa GSM176385	94.36	99.74	1184.78	78.8	20.05	49.39	23.62	22.98	89.42	16.91	25.67	66.27	15.48	129.25	53.51	17.69	240.17	192.44	101.42	104.96	41.32	32.49	306.87	131.46	98.35	47.53	49.53	1648.23	137.83	74.93	25.99	21.08	218.67
Upper.Aerodigestive.Tract_Normal.Tissue_Oral.Mucosa GSM176386	213.65	109.8	612.56	66.36	19.49	41.49	19.67	24.54	91.47	17.07	21.9	70	15.09	103.72	73.13	19.77	331.83	158.4	105.32	127.57	45.19	34.06	311.09	125.28	81.97	89.52	46.91	701.65	110.25	160.76	31.07	19.8	238.48
Upper.Aerodigestive.Tract_Normal.Tissue_Oral.Mucosa GSM176387	144.93	136.14	1066.52	79.32	18.21	58.09	24.62	24.91	90.14	18.14	24.36	56.19	15.28	102.99	64.91	17.36	268.73	263.64	86.18	71.56	52.24	49.6	166.73	124.02	107.36	69.94	55.27	1791.06	144.02	68.73	30.7	21.77	204.97
Upper.Aerodigestive.Tract_Normal.Tissue_Oral.Mucosa GSM176388	250.78	142.47	857.74	94.8	19.15	80.43	27.57	22	126.3	17.89	25.63	79	16.51	171.64	77.26	19.43	288.29	126.72	156.62	40.57	59.29	29.64	190.11	182.29	97.48	61.96	59.31	921.92	108.08	290.8	31.31	21.81	352.8
Female.Reproductive.System_Normal.Tissue_Ovary GSM175789	25.07	323.23	2530.14	88.61	16.99	68.99	22.54	23.6	72.96	23.01	27.38	75.82	17.74	91.45	104.17	17.03	142.47	200.64	85.86	399.76	44.84	48.42	694.77	157.88	84.29	46.37	45.67	1131.17	37.08	69.09	30.39	21.67	159.05
Female.Reproductive.System_Normal.Tissue_Ovary GSM176131	27.28	216.45	1856.8	111.42	18.12	38.95	25.54	22.2	96.36	20.52	25.91	91.96	19.93	124.93	48.15	17.42	165.18	457.52	82	49.5	58.75	21.49	1158.55	206.7	72.31	42.69	39.39	1316.69	47.71	58.72	31.88	20.47	174.59
Female.Reproductive.System_Normal.Tissue_Ovary GSM176136	23.83	386.9	1710.38	92.09	16.62	47.49	27.43	23.22	72.76	22.38	22.91	78.88	16.87	141.03	224.66	18.04	208.44	245.15	104.84	194.93	39.62	102.59	555.56	110.41	77.66	44.53	72.3	776.96	51.55	72.94	38.47	20.08	206.03
Female.Reproductive.System_Normal.Tissue_Ovary GSM176318	54.83	270.48	2433.81	93.1	17.64	46.73	30.69	25.16	74.69	22.01	27.31	75.73	17.58	102.99	93.83	17.87	168.21	372.32	91.8	49.18	50.91	49.33	706.33	158.35	85.56	76.44	54.26	1343.33	50.95	62.6	30.27	22.34	134.92
Haematopoietic.And.Lymphoid.Tissue_Normal.Tissue_PBMC.Media.1.Resting GSM176281	23.31	65.17	2478.93	101.74	17.76	56.59	24.87	24.12	86.9	16.1	16.77	62.71	13.68	91.03	49.89	20.34	202.15	320.62	84.96	617.54	37.92	1361.33	353.75	150.24	92.68	994.21	67.15	453.92	46.39	317.94	33.62	19.22	227.04
Skin_Normal.Tissue_Penis GSM175881	220.08	224.02	776.15	120.5	18.38	49.5	26.12	36.92	91.39	21.51	24.87	69.88	17.01	137.26	56.03	19.28	170.63	169.41	108.51	257.01	32.65	57.65	729.37	134.62	78.66	96.85	48.03	915.81	69.1	88.37	27.72	19.83	217.17
Skin_Normal.Tissue_Penis GSM176270	1119.47	221.95	1357.75	93.49	17.03	40.52	18.52	23.47	83.18	30.9	22.32	64.67	13	78.51	121.58	17.43	147.62	136.86	69.36	81.23	58.61	51.33	842.42	71.71	63.97	167.01	44.72	699.99	42.49	98.67	29.23	18.48	235.44
Skin_Normal.Tissue_Penis GSM176271	402.07	183.74	1412.07	98.33	16.35	42.42	20.01	23.29	70.82	21.5	23.27	63.41	14.73	81.25	104.44	17.3	165.1	136.57	78.73	259.77	34.88	92.02	642.16	66.22	59.39	269.98	59.33	896.9	38.8	111.55	31.4	17.94	251.72
Skin_Normal.Tissue_Penis GSM176272	600.28	202.62	1083.14	85.81	17.82	47.13	19.35	26.27	81.85	25.32	18.38	72.44	14.03	69.18	110.1	15.88	175.23	171.43	71.22	70.89	41.15	75.39	987.82	77.54	77.4	115.27	51.94	709.72	46.76	182.38	29.33	18.9	239.02
Skin_Normal.Tissue_Penis GSM176273	751.54	174.2	1338.59	78.43	17.06	54.35	20.19	27.35	79.5	30.39	21.62	65.28	12.84	79.71	51.86	15.83	205.4	186.82	81.18	63.58	31.39	63.72	738.42	70.96	78.51	111.37	54.24	892.12	49.2	153.73	27.97	17.75	262.21
Skin_Normal.Tissue_Penis GSM176274	517.06	201.24	1413.35	102.42	17.21	54.91	19.47	26.93	79.14	20.31	19.13	75.99	13.52	91	114.28	16.87	164.89	178.45	93.81	173.85	44.57	70.21	726.84	71.5	63.07	266	56.37	643.86	53.65	84.37	33.06	18.58	248
Upper.Aerodigestive.Tract_Normal.Tissue_Peritneum GSM176235	105.73	373.1	1659.12	154.62	16.92	130.83	28.72	24.15	83.94	19.38	352.99	85.11	12.36	114.01	102.09	18.99	161.9	461.54	107.9	102.54	42.22	34.32	1141.25	127.93	63.84	106.79	44.64	1568.97	41.34	37.26	27.44	21.05	262.5
Upper.Aerodigestive.Tract_Normal.Tissue_Pharyngeal.Mucosa GSM175991	230.18	105.76	1172.85	79.71	20.84	48.26	20.41	26.33	79.31	24.6	35.2	67.29	15.97	114.9	71.4	18.42	186.55	164.1	94.78	322.02	113.8	48.64	488.29	117.21	75.3	95.51	66.64	1646.4	95.66	107.96	28.86	20.93	187.57
Upper.Aerodigestive.Tract_Normal.Tissue_Pharyngeal.Mucosa GSM175992	180.98	125.67	1056.88	70.25	19.66	54.39	22.61	23.13	76.7	19.05	42.9	54.66	16.77	117.76	63.06	18.28	200.59	194.58	91.13	99.34	45.04	126.05	721.87	122.73	95.04	109.08	56.02	1465.42	96.76	97.38	30.6	21.4	177.63
Upper.Aerodigestive.Tract_Normal.Tissue_Pharyngeal.Mucosa GSM176013	145.24	114.17	1248.6	92.1	18.43	51.61	28.17	24	125.97	16.73	23.98	70.73	13.39	186.73	51.55	22.27	298.54	171.04	133.16	52.25	35.43	23.86	257.16	153.1	103.86	145.07	56.8	1036.78	65.71	74.92	31.09	19.16	256.46
Upper.Aerodigestive.Tract_Normal.Tissue_Pharyngeal.Mucosa GSM176025	341.25	118.4	959.14	120.44	19.46	85.86	32.37	25.11	121.82	17.17	26.09	81.82	15.3	200.69	52.37	17.79	290.88	137.29	116.33	109.11	29.23	59.01	391.81	137.99	62.44	59.73	50.59	1053.23	65.41	124.34	37.85	21.09	215.79
Brain_Normal.Tissue_Hypothalamus_Pituitary.Gland GSM176295	22.08	237.78	2559.24	82.05	19.64	437.85	22.15	36.27	297.88	26.13	180.01	88.49	20.59	234.51	239.09	17.2	261.8	172.28	119.79	34.19	319.24	47.56	896.34	250.78	54.83	72.27	423.47	1070.3	55.43	63.23	47.21	20.15	158.97
Brain_Normal.Tissue_Hypothalamus_Pituitary.Gland GSM176296	25.94	304.18	2502.23	83.12	20.8	162.14	20.01	36.55	290.56	28	37.4	147.15	18.99	267	138.88	17.06	282.69	75.75	196.11	37.22	309.59	47.37	1001.4	248.6	77.99	58.8	546.74	943.12	83.84	60.99	44.48	19.51	185.43
Brain_Normal.Tissue_Hypothalamus_Pituitary.Gland GSM176297	22.56	228.75	2399.3	88.4	20.92	105.79	21.86	28.08	412.23	37.66	31.54	141.57	21.63	267.95	82.25	16.67	231.31	99.52	131.12	49.55	147.57	41.54	994.89	266.8	62.05	64.14	607.61	746.66	49.88	45.36	48.35	18.42	189.26
Brain_Normal.Tissue_Hypothalamus_Pituitary.Gland GSM176411	22.32	264	1997.25	77.88	20.09	125.76	22.66	25.01	150.97	29.59	105.81	79.65	25.27	180.49	128.98	16.37	247.49	176.31	111.55	32.55	171.8	33.57	1252.76	184.78	69.91	42.24	330.96	835.44	48.99	74.76	53.07	18.49	243.98
Brain_Normal.Tissue_Hypothalamus_Pituitary.Gland GSM176412	27.16	263.56	1748.62	83	21.82	73.61	21.59	26.73	213.26	36.54	54.14	94.93	26.32	176.88	89.7	16.83	229.64	147.4	110.06	27.67	148.29	35.46	1270.52	244.23	57.96	40.59	431.58	705.99	43.16	60.05	38.48	21.27	216.23
Brain_Normal.Tissue_Hypothalamus_Pituitary.Gland GSM176413	21.76	366.38	1533.81	93.73	18.08	65.03	21.87	19.53	324.55	25.45	39.2	104.44	21.41	287.74	77.36	19.39	314.13	138.52	127.84	31.13	220.98	25.71	497.21	265.63	69.97	42.4	341.37	663.75	35.41	187.14	49.09	19.36	408.22
Female.Reproductive.System_Normal.Tissue_Placenta GSM175937	31.14	302.71	1568.97	94.24	17.71	69.13	20.07	27.98	76.36	20.59	27.23	81.16	15.2	145.31	79.67	17.19	198.43	119.79	96.68	86.62	24.95	46.64	1513.84	146.97	71.74	74.61	71.4	985.22	166.4	44.08	28.43	20.48	155.37
Prostate_Normal.Tissue_Gland GSM175938	57.86	490.94	1160.31	126.54	17.14	73.24	23.21	22.88	80.08	24.21	29.91	84.09	14.04	115.58	98.15	17.84	133.86	189.4	115.09	59.53	77.44	459.75	1112.97	231.86	67.88	95.19	51.56	1336.27	47.84	58.45	26.18	21.18	149.7
Prostate_Normal.Tissue_Gland GSM176277	103.44	443.81	2019.52	113.43	17.34	51.77	19.2	21.86	65.2	20.01	24.92	77.88	13.27	81.58	88.43	16.28	152.44	131.49	73.19	53.88	139.21	262.09	1458.33	109.29	71.52	149.42	54.33	568.45	39.65	107.03	30.6	17.56	218.12
Prostate_Normal.Tissue_Gland GSM176278	74.23	380.12	2456.35	82.71	17.01	42.09	19.31	20.2	60.65	19.35	21.93	61.22	14.61	67.47	87.83	17.18	115.79	130.64	65.24	68.95	120.79	172.45	1377.37	102.28	71.91	268.08	56.98	451.88	30.74	84.05	26.85	18.53	180.27
Prostate_Normal.Tissue GSM175923	170.17	452.51	1782.39	145.52	17.57	48.22	25.38	23.66	78.19	31.02	24.7	106.34	12.47	116.25	139.55	17.48	160.37	149.3	96	50.95	308.52	278.36	926.98	110.61	63.49	601.32	63.84	552.07	43.35	77.2	31.43	18.51	199.13
Prostate_Normal.Tissue GSM175924	96.07	321.17	2096.4	101.44	15.62	69.28	20.48	23.72	80.13	25.19	39.54	90.58	15.32	91.98	194.29	18.82	141.41	129.87	76.51	76.52	626.08	566.88	1194.92	113.19	62.19	414.66	52.78	550.35	40.32	68.43	29.15	20.06	202.62
Prostate_Normal.Tissue GSM175925	71.1	549.09	1880.76	99.2	16.52	43.29	18.99	18.5	80.9	22.13	19.57	70.18	13.48	89.1	104.89	23.98	164.1	144.16	90.28	57.6	153.77	792.19	1146.4	101.72	62.54	152.4	65.17	473	44.27	122.36	26.99	18.44	236.48
Prostate_Normal.Tissue GSM175926	30.78	464.59	1664.76	95.14	15.41	92.1	22.12	23.31	82.69	24.14	25.46	91.25	15.47	124.54	122.01	18.27	129.16	114.22	90.9	77.2	91.7	868.57	749.61	156.69	68.69	196.64	52.04	636.8	43.55	168.86	46.65	19.55	215.61
Prostate_Normal.Tissue GSM175927	65.31	456.45	2054.26	114.9	16.71	46.96	19.59	22.77	77.1	29.54	24.04	84.31	16.51	110.8	84.57	17.89	169.92	115.38	77.68	52.14	123.06	823.09	1093.93	127.75	58.64	93.47	64.95	727.2	38.58	122.82	33.59	19.9	189.6
Prostate_Normal.Tissue GSM175928	69.68	461.7	1988.96	106.52	16.65	58.3	24.58	23.48	83.62	21.07	24.41	87.56	16.09	106.42	64.99	17.38	207.97	83.41	81.97	57.8	92.76	817.68	925.83	133.29	61.52	106.99	52.43	624.47	45.78	145.94	32.51	21.2	148.12
Prostate_Normal.Tissue GSM175955	42.12	436.25	1905.16	98.04	16.42	82.39	19.7	27.56	91.45	26.55	23.39	90.2	13.1	127.02	497.59	18.11	128.3	99.61	75.57	57.8	71.08	786.77	937.84	124.72	68.4	95.38	74.63	620.98	43.78	125.58	50.27	21.27	176.31
Salivary.Gland_Normal.Tissue_Gland GSM175939	23.52	624.99	644.44	87.77	16.88	86.69	22.46	46.78	95.23	20.06	54.81	78.73	14.64	160.05	49.61	18.5	187.34	97.76	111.47	47.65	28.75	248.72	245.4	384.22	95.47	71.77	51.61	583.91	84.62	78.9	50.72	20.14	194.05
Salivary.Gland_Normal.Tissue_Gland GSM176415	24.46	610.73	1245.49	73.98	17.86	111.39	23.01	29.93	90.88	21.83	64.61	75.58	15.27	141.85	63.54	18.38	205.97	243.15	125.23	28.4	46.18	309.14	586.79	284.33	82.23	119.31	61.57	699.32	53.12	75.73	50.96	19	128.36
Salivary.Gland_Normal.Tissue_Gland GSM176416	23.88	739.91	1064.31	79.65	16.57	97.29	22.55	41.51	93.18	22.85	301.33	93.71	16.37	134.47	62.07	20.44	182.42	295.13	122.62	33.9	47.81	344.1	592.84	327.1	84.14	71.68	69.67	709.72	67.87	56.43	52.83	19.7	159.24
Salivary.Gland_Normal.Tissue_Gland GSM176417	21.64	699.02	1152.46	80.44	17.95	115.09	20.8	44.8	95.48	21.41	199.94	93.98	16.05	170	58.35	20.7	179.78	206.13	152.59	33.56	33.33	195.96	592.35	372.09	75.9	73.92	54.23	646.14	46.89	51.38	35.26	17.93	171.8
Salivary.Gland_Normal.Tissue GSM80820	27.48	604.08	1365.01	96.27	17.26	128.24	31.01	36.97	94.88	21.66	283.72	86.94	15.82	178.33	84.07	18.56	208.01	285.67	162.82	22.13	45.88	183.28	598.54	344.63	102.21	83	60.38	932.07	40.21	57.82	31.08	23.25	109.21
Vascular.System_Normal.Tissue_Saphenous.Vein GSM175879	760.76	591.9	1083.14	345.04	16.61	51.08	27.49	27.58	86.05	19.81	51.56	96.42	17.06	169.5	151.7	16.89	171.64	488.8	97.8	25.17	36.28	89.54	704.33	193.76	61.61	323.7	61.24	1473.88	69.91	74.3	26.22	19.4	334.56
Vascular.System_Normal.Tissue_Saphenous.Vein GSM175880	579.39	624.47	1024.92	159.05	18.42	64.45	28.01	24.97	65.25	21.67	50.89	70.09	15.64	137.83	188.8	17.29	139.37	494.15	86.29	29.89	52.09	252.55	817.29	158.66	65.34	470.16	66.16	1215.81	51.05	78.54	31.69	18.59	220.19
Vascular.System_Normal.Tissue_Saphenous.Vein GSM176011	867.61	604.58	948.96	325.02	18.86	43.87	31.2	26.81	84.87	20.77	30.33	73.75	14.09	184.38	85.3	18.8	261.8	448.95	99.39	30.64	48.23	95.04	420.83	195.46	64.32	208.01	75.97	910.87	63.58	107.75	36.23	17.31	301.33
Soft.Tissue_Normal.Tissue_Skeletal.Mucsle GSM155631	1080.81	316.14	903.26	187.99	14.72	102.23	34.11	40.94	134.95	19.82	35.64	125.04	19.33	260.82	64.49	23.51	273.54	214.09	158.51	26.55	42.7	213.16	580.6	392.95	97.78	53.67	56.6	479.94	142.29	108.79	38.19	22.96	116.55
Soft.Tissue_Normal.Tissue_Skeletal.Mucsle GSM155643	1266.3	180.53	790.54	152.74	36.76	144.37	25.84	42.88	149.84	15.83	36.65	169.45	19.37	157.88	49.18	22.06	308	287.1	168.66	19.31	36.73	203.69	444.86	343.29	96.57	126.51	53.69	614.9	128.12	71.85	32.04	25.07	112.38
Soft.Tissue_Normal.Tissue_Skeletal.Mucsle GSM155644	1321.17	301.85	919.11	194.44	48.56	183.97	28.37	37.68	268.23	19.97	30.29	150.24	19.65	116.88	68.53	25.12	366.28	233.97	162.9	20.4	36.31	205.34	426.14	376.6	73.09	109.21	53.95	551.65	79.82	135.82	41.14	28.7	139.11
Soft.Tissue_Normal.Tissue_Skeletal.Mucsle GSM156170	1506.2	233.29	903.26	194.29	54.74	181.89	22.36	46.65	101.6	25.64	36.3	127.69	20.86	183.42	73.52	20.53	259.29	267.22	192.5	26.6	39.55	309.42	615.71	356.12	70.09	62.87	44.07	856.26	78.88	89.96	43.16	26.24	130.62
Soft.Tissue_Normal.Tissue_Skeletal.Mucsle GSM156171	1081.56	315.68	663.43	120.3	18.74	125.91	23.46	34.66	144.44	22.89	37.33	129.07	24.81	167.92	80.3	22.53	261.11	165.58	164.7	26.53	33.1	76.8	473.82	319.51	91.41	110.34	46.04	774.11	138.08	86.94	59.61	22.25	140.86
Soft.Tissue_Normal.Tissue_Skeletal.Mucsle GSM156176	907.59	258.1	895.28	222.06	26.54	245.15	23.93	59.53	152.03	32.91	39.02	143.46	19.23	302.46	49.12	22.92	276.47	442.18	139.68	25.23	36.43	191.3	305.11	397.86	106.91	98.24	48.87	846.64	83.09	149.42	51.21	24.77	144.26
Soft.Tissue_Normal.Tissue_Skeletal.Mucsle GSM156177	852.88	252.74	928.14	157.65	29.99	205.44	23.54	33.66	138.92	29.61	36.78	144.37	18.48	229.7	79.16	22.74	226.4	295.05	200.9	27.22	39.6	112.56	475.33	366.48	69.68	66.68	52.66	742.89	89.9	61.53	43.97	23.94	154.03
Soft.Tissue_Normal.Tissue_Skeletal.Mucsle GSM156178	1412.07	238.03	616.77	150.72	87.4	321.93	24.67	62.74	100.36	19.53	38.19	97.09	19.73	164.37	73.8	19.97	196.45	197.43	169.58	70.86	43.06	162.22	460.07	346.19	65.25	217.28	52.51	735.87	262.01	50.02	50.18	20.12	121.99
Soft.Tissue_Normal.Tissue_Skeletal.Mucsle GSM156179	1492.79	166.9	622.31	185.19	39.73	244.62	25.23	59.72	107.06	26.62	42.93	123.81	18.95	143.43	63.11	18.88	207.07	248.6	164.57	25.09	40.97	187.99	624.47	318.14	79.46	79.24	50.35	701.99	182.24	60.41	39.97	21.41	149.09
Soft.Tissue_Normal.Tissue_Skeletal.Mucsle GSM156180	1201.48	239.4	845.7	124.31	38.77	243.86	21.83	45.06	90.52	40.03	45.72	101.12	18.07	160.41	67.65	20.14	198.83	249.33	185.71	42.13	45.4	216.17	602.08	293.64	79.65	122.65	64.36	823.54	175.7	80.64	38.21	21.95	116.63
Soft.Tissue_Normal.Tissue_Skeletal.Mucsle GSM156181	1759.2	144.82	720.12	136.12	54.75	178.02	24.53	28.86	85.63	21.89	48.16	118.54	17.96	131.55	66.78	19.78	199.23	271.24	220.92	62.17	48.26	324.82	633.76	341.25	74.72	202.87	66.51	739.19	177.63	65.68	42	20.91	122.51
Soft.Tissue_Normal.Tissue_Skeletal.Mucsle GSM156184	2193.62	225.41	628.51	107.06	45.6	328.24	29.03	34.14	67.28	25.38	47.39	92.51	14.45	162.46	64.04	21.35	179.21	199.94	189.78	33.01	56.46	166.32	774.11	282.69	83.38	99.83	41.4	492	129.62	63.51	43.64	21.24	133.13
Soft.Tissue_Normal.Tissue_Skeletal.Mucsle GSM175882	725.43	131.64	990.35	133.99	27.63	87.66	22.39	27.91	106.4	18.4	49.93	126.05	15.16	179.07	62.51	19.36	324.44	588.75	151.29	28.75	136.21	614.64	914.09	357.97	85.56	70.36	77.68	992.9	107.51	89.93	35.59	20.6	161.9
Soft.Tissue_Normal.Tissue_Skeletal.Mucsle GSM175883	691.17	172.45	974.49	148.94	24.66	60.76	23.2	30.81	118.7	19.25	56.67	88.06	16.71	206.7	104.99	19.72	263.42	584.15	138.65	26.17	102.12	165.58	740.32	259.84	87.08	104.53	66.9	1060.63	80.6	185.52	40.8	20.72	142.91
Soft.Tissue_Normal.Tissue_Skeletal.Mucsle GSM175884	738.42	136.66	919.69	147.36	33.9	73.55	26.87	28.01	111.7	20.28	48.55	102.7	15.28	213.55	57.21	19.94	280.12	540.44	113.56	27.45	37.5	239.54	887.99	273.92	81.71	63.03	59.71	985.22	62.53	122.79	35.65	21.94	148
Soft.Tissue_Normal.Tissue_Skeletal.Mucsle GSM175940	595.06	186.87	456.92	90.62	27.34	71.43	23.93	27.13	104.44	19.85	35.79	98.55	16.26	186.31	47.64	17.74	233.84	423.05	119.35	48.47	40.83	548.86	836.37	318.58	80.29	78.01	79.12	759.23	99.95	129.41	42.64	21.34	154.89
Soft.Tissue_Normal.Tissue_Skeletal.Mucsle GSM175985	653.34	458.79	955.49	114.84	35.09	95.66	29.15	35.5	105.95	21.02	27.36	106.86	18.24	219.96	55.74	20.83	328.33	308.62	156.54	25.2	38.25	643.01	525.34	380.38	83.6	160.72	60.72	1097.04	82.71	270.93	39.01	19.98	142.71
Soft.Tissue_Normal.Tissue_Skeletal.Mucsle GSM176310	747.38	189.13	1248.6	212.13	25.95	67.4	20.43	24.12	90.92	19.67	69.77	108.91	17	137.23	86.09	17.47	227.39	557.49	94.12	31.19	201.45	417.11	1015.31	164.34	69.57	192.5	62.13	253.07	51.26	179.12	30.44	20.2	133.48
Soft.Tissue_Normal.Tissue_Skeletal.Mucsle GSM333449	883.81	289.03	1017.42	179.3	32.91	43.5	26	28.68	119.71	11.67	70.17	84.85	16	166.16	68.33	18.32	320.53	456.45	67.46	26.07	55	300.75	506.81	339.74	67.04	55.96	45.2	671.06	48.11	254.55	44.56	22.47	152.99
Soft.Tissue_Normal.Tissue_Skeletal.Mucsle GSM333450	1607.61	320.06	1316.69	192.98	324.55	50.04	22.13	21.93	92.46	15.87	46.74	76.29	19.28	165.13	53.66	19.71	275.5	464.1	73.36	27.95	51.69	273.16	644.13	322.67	60.81	50.54	63.83	727.9	46.71	284.01	42.07	22.88	183.6
Soft.Tissue_Normal.Tissue_Skeletal.Mucsle GSM333451	1331.65	299.64	968.9	127.78	8.84	52.78	19.9	25.06	89.02	20.25	43.21	91.04	18.5	133.07	49.55	18.78	269.83	489.17	77.44	19.07	42.08	162.25	684.16	298.54	58.31	42.18	49.66	618.87	46.84	249.79	47.98	24.58	177.63
Soft.Tissue_Normal.Tissue_Skeletal.Mucsle GSM333452	1337.39	308	1026.34	145.62	30.31	72.61	23.25	26.48	120.44	23.47	52.19	92.6	15.03	163.29	57.5	22.55	233.67	517.85	98.42	26.48	67.98	577.99	460.42	302.88	71.07	76.93	51.38	603.08	55.83	183.05	52.8	20.54	162.57
Soft.Tissue_Normal.Tissue_Skeletal.Mucsle GSM333453	1276.87	151.92	858.75	156.69	29.62	58.61	25.21	26.16	132.72	19.87	59.71	103.51	15.18	158.05	65.88	21.69	260.96	441.42	96.36	28.76	49.29	193.13	704.96	300.75	66.27	50.87	50.79	605.84	90.72	156.31	51.39	23.32	166.85
Soft.Tissue_Normal.Tissue_Skeletal.Mucsle GSM333454	1469.69	299.73	1040.38	167.59	25.45	62.13	22.49	24.86	189.45	17.42	32.37	76.11	18.76	135.63	48.98	21.92	258.03	382.89	81.83	24.95	47.66	146.01	651.31	367.96	73.21	48.01	56.22	626.9	84.9	184.75	55.63	20.4	187.38
Soft.Tissue_Normal.Tissue_Skeletal.Mucsle GSM333455	1053.96	94.12	954.9	167.75	223.45	53.8	26	29.45	119.63	23.29	35.95	90.52	14.83	169.33	48.9	22.56	285.67	481.3	85.39	22.85	52.62	286.22	598.04	266.43	62.17	59.64	51.71	634.6	68.97	132.75	40.83	21.7	218.12
Soft.Tissue_Normal.Tissue_Skeletal.Mucsle GSM333456	753.41	156.77	1149.03	160.76	43.47	78.4	30.96	34.37	187.99	22.25	46.89	85.2	28.32	141.13	46.11	25.24	258.66	593.33	77.84	25.49	49.4	190.3	543.79	284.96	70.33	46.71	46.74	658.66	64.34	263.85	52.99	24.29	141.57
Soft.Tissue_Normal.Tissue_Skeletal.Mucsle GSM377458	1328.15	102.05	913.59	77.06	29.56	51.79	21.51	24.74	84.42	15.95	80.99	89.85	12.47	128.88	75.26	20.29	221.61	320.06	94.02	24.38	120.5	775.78	1372.41	164.29	65.41	151.59	64.47	565.08	45.3	103.22	39.88	24.11	185.07
Soft.Tissue_Normal.Tissue_Skeletal.Mucsle GSM377461	1698.68	74.66	926.98	93.35	106.82	74.3	21.08	22.79	65.98	18.02	90.84	76.04	14.51	173.3	58.69	19.26	178.95	451.26	99.93	22.48	172.1	706.33	1401.54	161.43	70.22	166.81	56.21	552.95	38.9	52.03	26.33	24.63	169.58
Soft.Tissue_Normal.Tissue_Skeletal.Mucsle GSM377464	1037.5	143.81	1191.2	165.26	15.89	42.56	21.89	25.72	86.35	18.66	66.9	76.9	17.8	119.79	70.71	17.48	212.62	407.03	80.22	25.48	71.44	658.66	1021.52	200.69	69.45	123.64	50.18	596.05	42.76	168.74	32.01	22.68	176.4
Soft.Tissue_Normal.Tissue_Skeletal.Mucsle GSM377467	1423.87	256.05	1019.47	126.47	15.63	44.17	21.04	25.46	68.52	11.13	76.72	73.03	13.92	137.79	88.84	19.99	216.72	430.42	75.04	35.77	72.68	680.05	744.02	235.93	77.23	120.3	74.38	605.59	44.49	182.96	32.23	21.22	207.02
Soft.Tissue_Normal.Tissue_Skeletal.Mucsle GSM377470	1153.34	106.47	524.72	72.76	97.82	117.76	27.21	27.83	95.88	23.31	115.62	103.91	12.25	153.51	188.93	25.57	227.51	257.16	122.77	25.17	276.4	426.29	2268.62	160.96	55.9	596.8	113.09	261.67	50.39	45.39	44.6	21.28	147.97
Small.Intestine_Normal.Tissue_Colon.Cecum GSM175983	48.8	359.94	2060.1	151.41	16.9	71.28	23.73	25.47	79.32	19.78	20.72	57.72	17.83	156.97	110.93	17.19	141.85	151.73	73.16	428.16	164.45	47.28	648.74	170.25	61.12	544.2	46.79	1166.6	71.91	47.27	26.8	20.49	119.06
Small.Intestine_Normal.Tissue_Colon.Cecum GSM175984	113.87	517.06	1861.44	179.91	16.37	84.85	25.88	26.05	78.32	17.2	19.03	70.06	21.03	166.65	423.61	19.79	206.39	165.87	96.18	44.11	334.67	116.36	707.36	186.21	66.81	1267.35	74.68	953.71	64.71	57.37	25.21	18.5	94.48
Small.Intestine_Normal.Tissue_ GSM175908	37.56	360.14	764.25	99.39	16.79	81.33	26.88	24.85	73.31	20.26	24.06	61.11	16.81	140.05	70.74	19.06	218.5	70.37	92.37	1030.48	30.32	150.13	370.36	284.96	77.69	206.29	53.27	903.26	191.45	59.7	33.6	19.05	143.19
Small.Intestine_Normal.Tissue_ GSM175947	45.69	383.24	1489.9	101.32	17.51	115.66	19.84	24.79	64.86	20.69	28.78	65.54	15	129.93	79.19	16.96	206.44	142.91	89.32	254.14	29.43	68.62	262.8	161.7	68.8	201.3	73.59	573.52	47.51	46.12	27.66	19.19	159.05
Central.Nervous.System_Normal.Tissue_Spinal.Cord GSM175865	124.4	366.71	1078.49	83.58	20.17	118.68	21.79	24.48	77.77	91.63	37.72	57.56	23.4	120.95	709.72	17.8	216	201.3	93.68	30.12	3066.55	1136.2	1541.69	208.23	62.09	101.28	64.65	1892.79	44.02	78.88	61.81	18.87	149.23
Central.Nervous.System_Normal.Tissue_Spinal.Cord GSM175867	263.14	354.07	1092.34	122.36	24.2	122.65	21.86	24.37	89.54	92.87	62.06	54.83	26.53	127.27	864.13	19.84	222.46	211.38	87.29	35.39	3104.19	943.71	1661.07	229.46	61.78	108.03	91.25	1875.81	57.13	83.29	116.55	17.84	118.73
Central.Nervous.System_Normal.Tissue_Spinal.Cord GSM175868	97.93	344.72	1141.25	94.36	19.67	79.91	18.61	27.44	69.05	173.16	64.62	51.18	24.62	129.6	1015.31	19.37	211.26	182.87	95	26.42	3924.79	699.32	1648.23	190.11	56.34	106.99	101.09	1611.07	62.2	98.98	56.52	18.69	140.62
Central.Nervous.System_Normal.Tissue_Spinal.Cord GSM175936	108.01	333.49	891.57	95.43	17.89	66.75	22.77	34.79	65.45	119.83	39.76	53.23	18.71	129.65	586.06	17.49	191.78	129.99	90.08	43.6	1559.21	841.02	920.26	224.13	62.57	152.4	80.97	1489.9	53.28	58.99	61.43	19.7	198.34
Central.Nervous.System_Normal.Tissue_Spinal.Cord GSM176057	60.06	460.58	1506.2	75.6	19.09	92.15	30.22	31.47	98.33	34.55	98.29	63.91	18.51	137.85	512.11	18.76	226.16	123.02	140.62	33.71	3223.7	587.28	825.37	254.48	54.34	79.21	93.46	1521.42	59.86	65.78	54.29	18.46	178.19
Central.Nervous.System_Normal.Tissue_Spinal.Cord GSM176074	153.21	384.22	1595.73	110.59	19.49	173.13	26.98	33.43	118.98	91.73	177.71	78.34	23.68	140.49	895.78	17.74	289.36	131.53	111.01	28.55	4217.58	768.55	1859.24	312.61	69.49	126.24	108.05	2137.19	67.11	59.73	60.33	21.39	163.56
Central.Nervous.System_Normal.Tissue_Spinal.Cord GSM176208	125.43	357.43	1310.95	83.54	22.65	99.59	23.02	28.72	82.53	57.29	84.53	57.07	18.01	129.47	843.82	17.73	228.57	135.21	117.3	37.08	3977.37	844.76	1871.14	242.44	67.67	196.75	125.7	1599.16	51.16	48.34	44.36	17.29	133.04
Central.Nervous.System_Normal.Tissue_Spinal.Cord GSM176209	66.76	246.24	1464	103.34	18.12	82.39	23.71	26.71	93.18	67.64	53.54	68.82	17.41	158.66	768.18	19.08	379.17	161.2	123.11	24.48	3777.2	402.07	1181.09	235.13	59.02	185.66	94.78	1938.33	73.8	99.07	49.49	22.12	180.22
Stomach_Normal.Tissue_Stomach GSM175943	43.32	376.84	1049.66	132.06	16.37	63.55	24.45	25.13	69.25	22.86	24.62	62	15.54	100.22	165.26	17.83	109.49	123.64	76.88	750.03	135.37	83.03	845.23	200.64	51.11	184.38	74.96	992.9	56.92	41.94	23.76	21.61	133.29
Stomach_Normal.Tissue_Stomach.Cardiac GSM175822	53.88	445.91	2334.02	200.19	16.74	96.31	21.93	26.48	79.52	20.73	27.66	72.21	13.42	108.23	283.87	18.66	221.83	145.73	91.35	39.33	269.83	38.33	699.99	194.15	59.64	460.86	73.06	880.21	70.18	44.29	26.22	20.28	93.47
Stomach_Normal.Tissue_Stomach.Cardiac GSM175823	34.1	815.93	1482.59	100.18	16.89	148.29	20.01	50.43	69.22	21.89	27.97	73.03	15.13	136.12	351.5	19.54	209.44	62.54	129.78	37.79	115.62	97.46	253	359.16	100.2	201.86	65.8	689.88	91.96	27.89	27.85	18.88	132.37
Stomach_Normal.Tissue_Stomach.Cardiac GSM175824	26.59	627.43	2169.88	138.95	16.62	152.25	21.56	34.85	96.81	17.16	26.91	62.57	13.26	172.83	187.05	18.36	352.04	91.15	89.46	60.5	82.95	53.55	436.82	236.06	61.79	285.59	73.83	868.09	64.54	44.45	32.21	24.3	115.58
Stomach_Normal.Tissue_Stomach.Fundus GSM176336	42.95	427	2594.25	207.81	16.39	75.07	19.34	22.32	64.72	19.5	24.23	61.43	14.15	117.46	272.04	17.85	181.84	155.42	69.97	44.14	219.75	47.35	470.68	225.17	61.91	417.52	44.81	982.7	43.31	50.12	24.22	19.69	95.51
Stomach_Normal.Tissue_Stomach.Fundus GSM176337	35.13	457.36	2183.31	249.26	16.29	79.04	22.52	31.87	80.81	18.78	26.94	78.17	14.57	192.2	328.33	17.47	229.7	120.84	108.33	29.33	284.25	31.4	548.22	270.35	78.77	282.54	60.07	889.53	52.1	57.2	26.99	20.25	96.33
Stomach_Normal.Tissue_Stomach.Fundus GSM176339	41.79	586.79	2000.02	250.73	16.15	76.21	20.08	25.25	80.64	18.62	26.78	57.5	14.01	143.95	260.11	16.15	249.93	85.86	87.14	47.14	87	55.14	591.65	190.53	67.02	216.78	53.68	1010.67	45.71	76.88	25.71	19.37	144.86
Stomach_Normal.Tissue_Stomach.Pyloric GSM176340	76.21	482.17	2342.12	135.02	16.3	129.03	20.71	28.22	90.14	17.33	23.71	68.18	13.52	143.26	258.03	17.74	206.92	180.49	66.61	72.24	218.06	49.7	517.28	209.82	63.42	427.15	56.85	955.49	38.38	32.11	32.55	18.06	135.89
Stomach_Normal.Tissue_Stomach.Pyloric GSM176342	51.21	546.55	1415.99	96.57	17.22	64.01	19.93	32.06	68.49	17.01	24.35	59.83	14.84	128.08	229.99	16.8	191.21	164.05	75.42	102.7	74.56	118.62	533.19	225.24	63.62	319.59	70.87	1074.76	46.71	49.71	28.75	19.69	135.57
Stomach_Normal.Tissue_Stomach.Pyloric GSM176343	32.6	551.42	1700.68	106.89	16.65	89.46	21.87	27.1	75.37	18.91	26.19	65.17	14.38	136.12	250.12	16.76	258.39	86.85	78.12	91.88	88.57	47.27	327.97	222.52	67.78	146.01	75.94	828.52	49.28	45.93	21.96	19.21	141.82
Adipose_Normal.Tissue_Subcutaneous GSM176028	172.36	215.12	1738.47	197.18	16.48	67.22	20.5	22.26	69.55	19.49	28.28	66.91	16.85	126.72	83.67	17.14	231.18	232.28	75.96	55.03	75.73	156.81	622.06	132.47	60.28	806.32	58.24	697.38	52.81	124.6	27.6	18.33	112.49
Adipose_Normal.Tissue_Subcutaneous GSM176119	183.23	213.38	1343.33	124.28	16.55	129.69	22.58	47.23	117.04	18.53	24.61	111.14	14.15	266.5	56.29	19.2	255.03	116.22	134.89	28.51	242.44	106.62	273.31	196.24	75.04	233.67	82.64	559.7	65.21	135.44	40.87	19.92	113.85
Adipose_Normal.Tissue_Subcutaneous GSM176121	148.65	260.96	1568.97	117.48	16.94	120.76	22.6	33.9	88.43	17.95	25.66	136.77	13.73	204.05	62.94	18.38	199.33	154.85	99.45	29.67	644.13	117.46	291.29	130.62	62.31	179.07	66.06	652.48	56.62	104.89	42.3	19.62	112.61
Haematopoietic.And.Lymphoid.Tissue_Normal.Tissue_T.Cells.Resting.30h.1.Resting GSM176005	19.16	104.19	2972.99	116.39	18.03	95.7	31.43	53.11	144.68	20.73	32.32	127.38	15.8	207.12	78.51	17	246.9	569.6	131.71	308.17	43.81	511.15	604.84	267.65	109.74	3505.98	83.34	745.52	97.07	383.37	35.15	19.95	183.88
Haematopoietic.And.Lymphoid.Tissue_Normal.Tissue_T.Cells.Resting.30h.2.Resting GSM175999	23.43	74.53	3001.15	118.28	19.03	100.63	26.21	31.47	184.69	21.44	34.69	92.29	15.49	204.11	75.33	20	285.67	685.16	192.98	163.37	45.06	383.24	713.86	299.98	98.09	3215.44	65.26	620.72	83.29	408.62	39.74	19.72	201.3
Testes_Normal.Tissue GSM175942	24.43	263.56	1083.89	68.65	16	65.81	20.63	33.78	70.44	623.91	26.88	53.14	14.23	123.61	302.1	17.44	173.16	33.05	98.29	61.5	34.54	49.21	336.35	91.37	111.08	418.21	103.13	942.53	64.37	113.38	25.93	17.24	306.43
Testes_Normal.Tissue GSM176113	25.06	166.9	1651.77	68.96	16.05	102.32	21.72	47.13	104.75	332.59	40.94	92.66	14.07	158.31	598.04	17.68	202.15	36	113.96	37.82	36.68	34.72	104.05	126.12	83.87	603.83	148.62	475.33	46.95	139.75	34.8	18.05	235.5
Testes_Normal.Tissue GSM176275	24.5	238.91	2008.36	60.2	16.76	50.6	18.76	28.43	73.28	608.16	50.95	53.05	13.2	93.35	376.94	18.48	156.47	47.14	74.61	62.68	40.8	56.87	596.8	67.61	70.55	80.9	85.6	709.37	38.14	223.03	31.83	17.54	291.85
Testes_Normal.Tissue GSM176276	21.4	203.07	2186.79	47.44	15.33	49.22	16.13	29.04	74.88	633.46	39.09	58.37	13.09	86.03	785.57	18.81	160.84	36.94	77.02	70.68	44.62	38.75	333.49	51.62	84.38	592.1	142.53	489.89	47.99	117.32	28.04	17.12	298.38
Testes_Normal.Tissue GSM176422	26.5	189.73	1427.92	60.41	16.96	43.63	17.86	33.98	83.62	570.55	51.29	57.52	15.8	105.47	723.27	18.09	190.02	41.56	71.18	29.64	40.78	32.77	227.62	91.03	91.86	599.53	108.01	607.86	45.17	136.37	26.19	17.83	227.1
Testes_Normal.Tissue GSM176423	19.51	318.67	1372.41	70.98	15.4	46.68	19.11	32.29	77.83	669.2	73.05	56.09	15.22	78.61	626.64	18.42	191.69	32.67	73.09	34.11	49.34	45.37	342.37	78.4	101.02	349.42	90.52	789.67	43.24	127.14	25.44	16.93	244.3
Brain_Normal.Tissue_Thalamus GSM175885	277.53	175.97	1158.55	224.3	26.48	120.33	28.89	35.42	96.81	727.9	54.39	53.75	20.29	153.66	1017.42	19.01	238.54	406.36	74.36	30.6	5580.2	527.75	1203.4	169.79	58.39	79.31	221.78	1148.15	102.99	38.06	169.37	16.45	157.24
Brain_Normal.Tissue_Thalamus GSM175886	291.93	320.33	975.7	266	27.92	150.21	23.97	26.99	140.59	1016.01	41.95	57.3	27.36	232.87	1191.2	18.41	307.64	745.88	76.17	27.62	3309.05	111.78	810.63	145.94	72.79	61.18	193.42	1425.25	56.17	52.16	632.93	18.71	175.11
Brain_Normal.Tissue_Thalamus GSM175887	231.55	301.77	997.45	216.95	36.54	118.48	26.15	30.58	93.29	1112.97	77.26	54.17	31.43	179.64	1211.94	18.52	354.07	784.32	84.57	32.21	3899.57	332.01	1059.16	155.22	73.74	80.53	205.97	1437.45	63.72	47.96	394.83	20.19	140.56
Brain_Normal.Tissue_Thalamus GSM175888	172.86	329.99	1162.09	199.23	72.51	145.88	19.15	25.43	93.41	670.46	84.26	58.11	21.76	158.43	1060.63	20.04	275.35	480.44	82.52	31.03	4833.99	284.64	1219.61	175.89	62.2	60.82	116.33	1529.13	48.91	79.35	136.93	18.57	125.31
Brain_Normal.Tissue_Thalamus GSM176061	152.47	202.26	1145.53	296.63	23.85	216.84	23.14	34.36	166.4	753.41	38.85	89.18	17.27	245.91	489.89	18.71	459.43	260.75	135.89	32.06	4618.47	348.88	525.92	205.44	82.17	68.55	273.84	1041.03	68.49	60.05	148.44	22.44	134.62
Brain_Normal.Tissue_Thalamus GSM176216	157.16	192.5	1730.29	110.25	30.88	66.14	26.25	23.85	99.72	380.01	76.08	62.87	17.75	123.79	1361.33	18.2	253.88	229.22	86.41	29.72	6473.36	750.03	1261.04	201.55	71.01	130.53	150.13	1920.41	50.06	70.95	76.92	17.66	169.62
Brain_Normal.Tissue_Thalamus GSM176217	275.42	230.11	893.73	231.6	23	150.86	23.95	37.81	108.29	467.69	89.32	52.93	18.59	168.74	1274.75	21.4	346.07	487.58	112.8	23.65	4693.99	1177.41	1362.56	152.74	57.57	97.2	166	1482.59	44.21	51.2	178.59	18.55	113.46
Brain_Normal.Tissue_Thalamus_Thalamus.Lateral.Nuclei GSM176452	141.03	193.17	848.58	249.14	27.62	122.45	25.04	22.91	151.19	1195.83	33.28	62.16	21.32	156.74	849.05	20.19	313.95	421.68	124.69	35.91	3437.4	231.18	684.83	130.06	93.1	49.67	315.59	858.22	86.69	92.68	455.02	18.82	138.15
Brain_Normal.Tissue_Thalamus_Thalamus.Lateral.Nuclei GSM176454	300.39	311.46	822.17	312.26	26.98	157.7	24.72	51.69	155.75	856.26	41.03	65.11	31.45	180.09	697.72	21.91	366.05	608.66	103.24	40.33	4310.38	256.05	743.66	113.24	87.37	41.46	411.97	971.32	64.09	82.28	386.39	18.61	139.68
Brain_Normal.Tissue_Thalamus_Thalamus.Subthalamic.Nucleus GSM176451	253	186.08	743.66	181.17	23.6	142.74	30.09	33.78	143.12	697.72	94.21	80.88	16.29	184.11	1035.42	20.02	295.97	198.89	168.32	24.59	3608.79	384.81	788.03	112.77	75.36	57.43	185.57	993.59	54.48	110.31	136.18	21.4	224.43
Brain_Normal.Tissue_Thalamus_Thalamus.Subthalamic.Nucleus GSM176453	399.76	268.8	801.97	330.45	21.44	94.12	21.29	44.19	144.13	986.52	29.79	61.24	23.82	206.86	633.19	22.36	402.21	506.99	123.93	39.13	4545.43	237.72	992.28	100.82	76.95	40.96	364.35	811.02	67.12	64.5	315.22	21.2	120.39
Thyroid_Normal.Tissue_Thymus.Gland GSM175954	36.06	499.38	1056.88	73.21	18.29	76.33	19.62	28.19	82.41	21.66	50.23	82.93	16.2	139.98	88.51	19.86	137.56	150.86	122.65	27.67	68.69	111.6	1002.02	209.76	73.39	103.91	46.38	1208.16	36.72	61.47	29.69	20.3	169.25
Brain_Normal.Tissue_Thalamus_Thymus.Gland GSM175973	24.13	94.11	2678.11	101.28	90.32	77.06	25.52	26.7	76.51	21.26	25.92	65.65	14.16	119.43	46.88	16.54	214.2	398.13	106.99	1341.01	188.75	38.99	505.13	200.74	124.4	1997.25	46.11	909.23	49.48	192.83	25.23	17.92	197.73
Brain_Normal.Tissue_Thalamus_Thymus.Gland GSM176262	32.21	94.76	2798.23	73.95	141.17	95.45	23.54	22.02	84.66	18.11	18.29	62.81	13.2	76.46	56.46	17.75	205.03	321.93	83.69	992.28	154.03	77.54	596.3	132.03	93.96	2661.82	52.79	332.31	40.49	328.53	29.08	18.58	302.54
Thyroid_Normal.Tissue_Thymus.Gland GSM176418	30.93	621.24	1683.33	78.36	20.2	61.16	20.05	28.07	76.69	21.96	35.56	72.18	14.66	141.44	110.52	18.66	181.66	170.08	92.93	29.9	53.64	82.26	979.5	174.59	77.4	110.61	61.76	996.21	41.97	77.46	30.79	20.74	105.59
Thyroid_Normal.Tissue_Thymus.Gland GSM176419	39.31	529.36	1824.52	91.31	18.32	62.28	29.03	28.86	87.64	19.46	55.7	76.55	14.45	175.89	119.15	16.99	199.44	176.53	96.16	37.73	72.67	56.6	809.73	170.41	73.42	207.43	56.96	1133.6	41.34	74.68	28.84	20.01	123.02
Thyroid_Normal.Tissue_Thymus.Gland GSM176420	67.49	660.13	1744.62	91.47	17.67	50.52	23.89	23.91	96.44	19.53	84.34	61.86	16.42	132.28	189.26	17.94	193.07	174.02	89.83	27.4	85.35	96.4	537.9	159.09	93.47	111.47	46.43	750.39	37.8	67.14	24.32	18.53	233.73
Thyroid_Normal.Tissue_Thymus.Gland GSM176421	51.49	906.52	1815.44	67.46	18.89	42.72	22.7	24.92	87.5	20.19	79.38	73.24	15.97	160.88	86.67	20.15	208.7	158.7	109.02	36.83	85.39	66.14	815.02	168.21	68.56	82.19	54.75	1140.38	44.14	71.5	25.93	21.74	160.53
Skin_Normal.Tissue_Tongue GSM175946	266.58	117.84	907.59	82.85	40.68	68.96	21.3	29.86	76.82	20.44	33.35	66.05	15.45	140.56	73.4	19.56	231.79	244.55	128.3	63.89	27.97	299.89	436.67	146.26	86.27	85.39	58.83	907.03	79.69	84.2	38.54	17.58	145.91
Skin_Normal.Tissue_Tongue GSM175953	146.12	196.75	810.63	138.55	25.31	84.99	22.72	26.95	94.48	18.81	26.9	68.72	16.13	218.23	84.11	20.03	216.56	236.11	158.66	82.96	63.4	272.57	619.13	230.53	74.93	93.46	48.42	768.98	54.17	33.93	38.88	20.22	152.14
Skin_Normal.Tissue_Tongue.Main.Corpus GSM175900	356.44	81.11	904.33	118.23	21.33	65.25	22.82	29.81	90.06	20.55	27.6	72.68	16.5	191.54	82.91	17.55	347.22	330.27	81.46	105.16	53.9	139.34	602.33	158.16	59.98	56.29	45.14	1276.87	65.3	105.81	23.4	19.98	143.53
Skin_Normal.Tissue_Tongue.Main.Corpus GSM176014	280.2	158.35	1022.86	107.88	24.66	64.16	22.52	22.84	67.75	20.08	32.32	73.42	13.81	217.5	64.65	18.16	270.56	349.51	105.2	43.21	129.37	151.56	624.99	161.43	76.13	116.74	75.22	760.39	104.87	77.14	30.67	18.43	112.01
Skin_Normal.Tissue_Tongue.Main.Corpus GSM176019	340.05	97.88	921.35	124.52	21.5	66.74	25.53	28.46	102.61	19.05	27.96	98.24	14.17	287.9	64.05	18.87	291.93	283.32	99.9	52.11	40.76	194.87	443.2	222.69	71.91	112.67	46.91	953.71	59.31	72.47	33.67	21.9	93.54
Skin_Normal.Tissue_Tongue.Main.Corpus GSM176029	365.59	101.49	894.79	118.06	27.17	62.89	25.33	26.6	65.84	20.85	27.34	62.92	12.79	150.68	52.63	17.6	253.81	236.62	92.44	61.85	34.85	93.83	658.94	135.47	62.99	83.74	59.47	921.35	72.67	96.44	33.83	20.55	170.92
Skin_Normal.Tissue_Tongue.Superior.With.Papillae GSM175896	221.61	79.23	1019.47	72.7	28.15	62.53	25.18	25.97	82.68	21.83	33.74	74.82	14.45	169.87	50.81	17.95	260.89	303.83	105.98	85.01	43.43	54.15	702.62	136.73	59.23	92.23	50.09	1500.26	81.09	60.71	28.34	16.78	134.11
Skin_Normal.Tissue_Tongue.Superior.With.Papillae GSM175897	47.65	112.38	2016.73	154.85	18.66	63.42	22.93	29.01	78.4	19.16	23.3	71.2	15.37	111.96	53.31	17.31	256.46	318.78	94.57	1771.68	63.88	180.81	554.87	158.63	61.24	1384.93	63.2	1129.45	48.91	155.42	25.44	17.99	163.37
Skin_Normal.Tissue_Tongue.Superior.With.Papillae GSM175898	54.56	317.67	1051.84	84.37	20.07	45.81	20.32	29.83	80.44	20.43	48.08	58.32	15.41	132.78	55.78	17.52	182.15	256.2	89.9	178.76	41.77	172.28	1006.69	148.98	66.71	152.1	60.71	883.32	75.03	51.03	25.53	21.91	139.04
Skin_Normal.Tissue_Tongue.Superior.With.Papillae GSM175899	262.36	231.07	1074.02	115.95	31.94	111.88	20.41	25.08	79.79	21.63	59.59	74.01	14.75	120.39	49.98	18.6	200.34	217.34	84.33	34.68	53.27	112.07	663.43	203.95	79.96	57.24	53.68	1068.74	61.77	79.98	24.42	17.92	137.33
Lung_Normal.Tissue_Trachea GSM175944	55.3	445.47	1018.76	138.78	18.88	106.05	20.57	20.56	113.64	21.87	26.5	83.98	17.79	141.3	74.55	19.53	179.47	82.01	138.25	93.33	41.18	157.58	291.45	264.13	91.96	69.25	63.01	702.33	84.03	46.58	29.21	23.01	140.08
Lung_Normal.Tissue_Trachea GSM175980	60.72	221.66	1406.8	85.84	18.39	54.35	21.33	22.08	62.51	21.21	37.6	79.55	15.37	95	90.66	16.45	142.53	202.56	79.46	38.07	71.92	236.24	670.46	138.55	80.27	104.99	53.81	1065.05	51.88	49.86	25.16	18.45	113.49
Lung_Normal.Tissue_Trachea GSM175981	46.71	577.75	1381.19	144.26	17.03	63.69	22.2	23.61	91.94	21.64	49.86	67.47	16.31	147.83	85.82	18.12	172.28	230.11	74.69	42.26	44.9	94.19	522.36	220.42	83.34	128.3	48.03	810.18	46.43	91.39	30.49	21.87	194.87
Lung_Normal.Tissue_Trachea GSM176023	94.85	589.44	1732.33	252.34	16.43	53.47	26.57	22.02	90.74	20.07	35.63	78.94	16.82	187.57	84.64	18.85	203.64	191.69	105.47	29.75	38.57	48.07	529.73	195.36	57.83	80.76	55.86	741.76	43.02	70.74	23.67	19.01	138.08
Brain_Normal.Tissue_Neuronal.Tissue_Trigeminal.Ganglia GSM175889	65.13	105.95	1196.74	102.3	18.64	55.04	23.9	23.6	74.58	763.88	36.67	49.35	20.18	91.94	250.05	19.68	202.01	220.53	95.47	33.19	1393.79	165.5	967.69	151.19	58.9	666.75	75.13	1641.05	45.08	82.44	32.05	18.19	135.28
Brain_Normal.Tissue_Neuronal.Tissue_Trigeminal.Ganglia GSM175891	95.85	134.57	1247.57	119.88	18.66	44.22	21.35	25.27	75.65	710.06	29.05	56.17	19.61	113.43	213.32	19.87	247.74	242.58	94.33	41.15	1071.04	126.69	913.59	142.78	64.71	834.06	73.98	1421.21	43	62.79	28.6	18.41	161.28
Brain_Normal.Tissue_Neuronal.Tissue_Trigeminal.Ganglia GSM176063	34.65	110.29	1986.21	80.97	16.64	122.18	40.39	35.2	106.49	39.65	39.78	86.14	17.14	175.53	79.06	18.92	243.98	71.32	158.05	28.87	166.48	110.38	547.38	197.33	76.04	1063.57	69.44	1030.48	53.84	84.68	35.33	21.2	126.45
Brain_Normal.Tissue_Neuronal.Tissue_Trigeminal.Ganglia GSM176076	41.21	105.98	1698.68	99.2	17.38	101.81	22.83	28.23	99.63	540.86	30.18	66.1	19.66	143.6	209.92	19.74	280.28	113.8	138.85	45.59	1849.86	118.18	1018.76	194.97	64.28	757.66	86.29	1961.99	45.98	55.57	38	19.23	158.74
Brain_Normal.Tissue_Neuronal.Tissue_Trigeminal.Ganglia GSM176220	81.44	133.99	1328.15	98.71	17.06	63.72	24.41	22.87	72.51	623.13	27.73	50.6	18.76	114.06	257.08	20.38	250.78	174.41	118.4	59.88	1252.76	83.91	831.75	172.28	79.86	825.77	108.38	1277.94	61.83	104.53	25.19	19.44	124.4
Brain_Normal.Tissue_Neuronal.Tissue_Trigeminal.Ganglia GSM176221	80.8	108.29	1178.31	95.83	18.37	79.62	21.02	22.33	69.55	798.58	28.27	47.65	18.38	115.58	270.48	18.74	375.56	212.56	115.19	33.64	1166.6	110	878.14	170.25	71.05	563.28	89.74	1277.94	68.69	113.67	29.32	20.15	143.19
Breast_Normal.Tissue_Unknown GSM175795	92.44	902.2	1734.37	97.46	16.97	90.5	26.93	24.49	59.47	24.07	151.81	78.31	13.97	75.54	63.87	17	197.69	108.71	59.07	85.41	41.84	148.58	849.99	144.89	75.25	104.99	51.93	1356.43	104.89	61.74	27.14	17.19	215.34
Bladder_Normal.Tissue_Urethra GSM176279	715.6	464.1	1565.71	95.9	17.36	55.85	18.03	26.7	70.34	18.56	24.4	70.6	14.18	88.67	132.65	18.59	125.08	175.89	79.57	53.44	60.56	250.92	882.77	106.97	61.59	297.88	57.56	576.11	29.7	94.5	29.03	20.24	205.56
Bladder_Normal.Tissue_Urethra GSM176280	617.54	606.6	1824.52	111.37	16	52.55	22.3	24.67	68.96	19.35	28.49	116.41	14.56	85.75	165.13	20.9	123.67	147.22	88.63	43.77	55.34	234.69	1071.04	113.91	63.73	199.69	58.59	625.82	37.17	98.69	29.43	21.19	213.75
Bladder_Normal.Tissue_Urethra GSM176428	804.97	601.53	1583.83	108.26	16.04	41.07	19.93	23.53	64.71	16.95	28.69	65.13	16.14	99.54	152.18	17.27	129.6	192.26	76.98	26.79	57.39	61.74	780.2	155.98	72.74	129.28	49.91	867.61	36.91	77.86	27.16	21.09	157.73
Bladder_Normal.Tissue_Urethra GSM176429	603.58	479.77	1526.06	129.07	16.92	44.23	20.01	28.28	63.53	19.43	25.71	75.99	13.66	98.29	159.01	16.56	144.16	201.86	71.07	35.8	66.61	132.15	655.98	114.25	72.65	208.17	46.43	1117.07	40.14	79.06	25.37	19.12	161.12
Bladder_Normal.Tissue_Urethra GSM176430	471.5	435.79	1588.89	141.75	16.04	55.35	18.5	22.51	68.7	17.44	27.61	56.38	13.64	94.67	128.67	15.79	157.85	173.16	69.7	31.59	56.43	68.93	779.77	123.85	66.03	129.87	43.61	1162.97	40.48	106.62	30.39	18.48	158.51
Female.Reproductive.System_Normal.Tissue_Uterus GSM175945	910.87	383.13	1043.92	163.32	17.51	59.85	22.51	32.16	93.94	20.28	25.21	164.26	17.21	149.34	112.56	18.66	194.63	99.25	103.53	79	34	42.7	659.85	205.34	72.82	53.28	57.04	1036.14	52.09	100.61	24.51	19.27	277.45
Central.Nervous.System_Normal.Tissue_Vestibular.Nuclei.Superior GSM175893	230.22	216.23	993.59	226.46	30.97	212.29	23.72	30.39	69.26	1025.63	128.02	56.06	25.85	151.95	823.54	24.13	187.05	317.41	91.53	29.07	3777.2	585.33	1185.68	144.61	64.18	95.98	218.79	1281.13	1633.9	44.2	83.62	18.18	147.62
Central.Nervous.System_Normal.Tissue_Vestibular.Nuclei.Superior GSM175894	344.94	370.47	1125.23	201.34	23.04	181.89	20.31	34.02	83.01	1079.99	163.05	54.23	28.11	133.35	1573.87	25.28	226.8	331.92	81.62	33.64	3789.52	566.41	1355.3	185.16	70.18	79.69	118.48	1628.58	1199.57	51.08	102.89	19.06	162.17
Central.Nervous.System_Normal.Tissue_Vestibular.Nuclei.Superior GSM175895	161.28	266.21	753.05	189.31	49.71	247.23	26.56	26.4	77.53	1252.76	120.22	54.99	21.42	139.41	844.29	21.54	265.93	388.86	76.65	29.43	4509.96	627.99	1126.94	149.67	56.89	46.88	178.81	1540.09	72.36	66.83	70.44	17.44	191.54
Central.Nervous.System_Normal.Tissue_Vestibular.Nuclei.Superior GSM176066	166.48	236.48	1445.75	156.85	24.08	223.03	20.78	38.17	100.15	328.33	56.83	68.15	16.26	181.8	759.23	23.01	256.27	116.19	121.9	30.81	4128.78	625.25	600.53	195.96	61.13	116.63	196.84	1284.42	75.96	76.93	84.44	17.92	161.59
Central.Nervous.System_Normal.Tissue_Vestibular.Nuclei.Superior GSM176224	179.07	268.52	1292.1	156.31	22.56	168.62	21.72	25.85	103.15	674.75	40.87	65.25	24.22	134.86	1732.33	19.93	339.25	247.55	100.96	30.35	3587.84	335.83	1060.63	194.2	59.33	58.63	143.29	1605.94	169.2	81.06	82.28	18.34	133.76
Central.Nervous.System_Normal.Tissue_Vestibular.Nuclei.Superior GSM176225	258.46	313.78	1199.57	183.51	22.85	96.44	23.31	26.08	89.54	665.23	89.96	52.9	31.37	168.99	1752.87	19.01	336.25	258.59	101.79	28.29	4713.23	351.5	897.96	191.35	67.25	104.6	140.76	1632.08	451.1	74.17	86.85	18.11	204.52
